# Supplementary material for: Time-Course Analysis of Gene Expression During the Saccharomyces cerevisiae Hypoxic Response
Source: G3 (Bethesda). 2016 Nov 9;7(1):221–31. doi: 10.1534/g3.116.034991 (PMC5217111; doi:10.1534/g3.116.034991)
Supplement: Supplementary file 15 [file 221TableS1.xlsx]

## Sheet: Data
gene	min0	min5	min10	min30	min60	min120	min180	min240	autocor.adj	DESeq.adj	num.microarrays	ESR	removed	oxygen.regulated	process
15S_rRNA	20	20	20	20	20	20.2696	24	20	NA	NA	NA	NA	FC<2	NA	NA
21S_rRNA	92.2356	157.385	303.013	319.305	218.37	317.557	418	208.821	1	1	NA	NA	0	NA	NA
ETS1-1	0	0	0	0	0	0	0	0	NA	NA	0	NA	reads0	NA	NA
ETS1-2	0	0	0	0	0	0	0	0	NA	NA	0	NA	reads0	NA	NA
ETS2-1	0	0	0	0	0	0	0	0	NA	NA	0	NA	reads0	NA	NA
ETS2-2	0	0	0	0	0	0	0	0	NA	NA	0	NA	reads0	NA	NA
HRA1	20	20	20	20	20	20	20	20	NA	NA	0	NA	FC<2	NA	NA
ICR1	46.3543	49.3298	49.7331	85.9197	54.5924	121.618	94	88.0323	0.203206	0.063749	0	NA	0	NA	NA
ITS1-1	0	0	0	0	0	0	0	0	NA	NA	0	NA	reads0	NA	NA
ITS1-2	0	0	0	0	0	0	0	0	NA	NA	0	NA	reads0	NA	NA
ITS2-1	0	0	0	0	0	0	0	0	NA	NA	0	NA	reads0	NA	NA
ITS2-2	0	0	0	0	0	0	0	0	NA	NA	0	NA	reads0	NA	NA
LSR1	67.1665	99.8341	89.7246	78.6074	81.1887	167.412	102	111.917	0.438942	0.492055	0	NA	0	NA	NA
NME1	20	20	20	20	20	20	20	20	NA	NA	0	NA	FC<2	NA	NA
NTS1-2	1607.74	1974.37	1912.93	1675.13	1597.88	3108	2904	1865.74	NA	NA	0	NA	FC<2	NA	NA
NTS2-1	0	0	0	0	0	0	0	0	NA	NA	0	NA	reads0	NA	NA
NTS2-2	0	0	0	0	0	0	0	0	NA	NA	0	NA	reads0	NA	NA
PWR1	0	0	0	0	0	0	0	0	NA	NA	0	NA	reads0	NA	NA
Q0010	0	0	0	0	0	0	0	0	NA	NA	0	NA	reads0	NA	NA
Q0017	0	0	0	0	0	0	0	0	NA	NA	0	NA	reads0	NA	NA
Q0032	0	0	0	0	0	0	0	0	NA	NA	0	NA	reads0	NA	NA
Q0045	78.5185	141.529	197.907	282.134	311.457	259	562	90.762	0.449056	0.0121246	1	NA	0	hypoxic	respiration
Q0050	0	0	0	0	0	0	0	0	NA	NA	0	NA	reads0	NA	NA
Q0055	0	0	0	0	0	0	0	0	NA	NA	0	NA	reads0	NA	NA
Q0060	0	0	0	0	0	0	0	0	NA	NA	0	NA	reads0	NA	NA
Q0065	0	0	0	0	0	0	0	0	NA	NA	1	NA	reads0	NA	NA
Q0070	0	0	0	0	0	0	0	0	NA	NA	0	NA	reads0	NA	NA
Q0075	0	0	0	0	0	0	0	0	NA	NA	0	NA	reads0	NA	NA
Q0080	0	0	0	0	0	0	0	0	NA	NA	0	NA	reads0	NA	NA
Q0085	20	20	20	20	20	20	20	20	NA	NA	0	NA	FC<2	NA	NA
Q0092	0	0	0	0	0	0	0	0	NA	NA	0	NA	reads0	NA	NA
Q0105	20	20	20	20	20	20	20	20	NA	NA	0	NA	FC<2	NA	NA
Q0110	0	0	0	0	0	0	0	0	NA	NA	2	NA	reads0	NA	NA
Q0115	0	0	0	0	0	0	0	0	NA	NA	0	NA	reads0	NA	NA
Q0120	0	0	0	0	0	0	0	0	NA	NA	1	NA	reads0	NA	NA
Q0130	20	20	20	20	20	20	20	20	NA	NA	1	NA	FC<2	NA	NA
Q0140	20	20	20	20	20	20	20	20	NA	NA	1	NA	FC<2	NA	NA
Q0142	0	0	0	0	0	0	0	0	NA	NA	0	NA	reads0	NA	NA
Q0143	0	0	0	0	0	0	0	0	NA	NA	0	NA	reads0	NA	NA
Q0144	0	0	0	0	0	0	0	0	NA	NA	0	NA	reads0	NA	NA
Q0160	0	0	0	0	0	0	0	0	NA	NA	0	NA	reads0	NA	NA
Q0182	20	20	20	20	20	20	20	20	NA	NA	0	NA	FC<2	NA	NA
Q0250	20	20	20	20	20	20	20	20	NA	NA	0	NA	FC<2	NA	NA
Q0255	20	20	20	20	20	20	20	20	NA	NA	0	NA	FC<2	NA	NA
Q0275	20	20	20	20	20	20	20	20	NA	NA	0	NA	FC<2	NA	NA
Q0297	0	0	0	0	0	0	0	0	NA	NA	0	NA	reads0	NA	NA
R0010W	2533.41	2935.12	3726.91	4175.33	4554.27	3466.1	3354	3416.2	NA	NA	0	NA	FC<2	NA	NA
R0020C	3034.79	3215.83	3141.9	3981.56	3862.76	3748.37	2787	3753.32	NA	NA	0	NA	FC<2	NA	NA
R0030W	2246.29	2525.21	2452.82	3360.01	3724.88	2820.48	3567	3283.81	NA	NA	0	NA	FC<2	NA	NA
R0040C	2040.06	1861.02	2016.5	2293.02	2392.27	2090.77	1701	2335.25	NA	NA	0	NA	FC<2	NA	NA
RDN18-1	0	0	0	0	0	0	0	0	NA	NA	0	NA	reads0	NA	NA
RDN18-2	0	0	0	0	0	0	0	0	NA	NA	0	NA	reads0	NA	NA
RDN25-1	0	0	0	0	0	0	0	0	NA	NA	0	NA	reads0	NA	NA
RDN25-2	0	0	0	0	0	0	0	0	NA	NA	0	NA	reads0	NA	NA
RDN37-1	0	0	0	0	0	0	0	0	NA	NA	0	NA	reads0	NA	NA
RDN37-2	0	0	0	0	0	0	0	0	NA	NA	0	NA	reads0	NA	NA
RDN5-1	0	0	0	0	0	0	0	0	NA	NA	0	NA	reads0	NA	NA
RDN5-2	0	0	0	0	0	0	0	0	NA	NA	0	NA	reads0	NA	NA
RDN5-3	0	0	0	0	0	0	0	0	NA	NA	0	NA	reads0	NA	NA
RDN5-4	0	0	0	0	0	0	0	0	NA	NA	0	NA	reads0	NA	NA
RDN5-5	0	0	0	0	0	0	0	0	NA	NA	0	NA	reads0	NA	NA
RDN5-6	20	20	20	20	20	20	20	20	NA	NA	0	NA	FC<2	NA	NA
RDN58-1	0	0	0	0	0	0	0	0	NA	NA	0	NA	reads0	NA	NA
RDN58-2	0	0	0	0	0	0	0	0	NA	NA	0	NA	reads0	NA	NA
RNA170	20	20	20	20	20	20	20	20	NA	NA	0	NA	FC<2	NA	NA
RPM1	0	0	0	0	0	0	0	0	NA	NA	NA	NA	reads0	NA	NA
RPR1	22.7042	24.0776	21.5339	46.3113	20	24.7739	27	20	0.944185	0.920936	0	NA	0	NA	NA
RUF20	54.3954	132.133	106.131	73.7325	57.392	80.3277	67	43.675	0.363384	0.434963	0	NA	0	NA	NA
RUF21	59.1254	72.2329	78.445	71.2951	32.8954	35.2841	84	41.6277	0.439996	0.815493	0	NA	0	NA	NA
RUF22	0	0	0	0	0	0	0	0	NA	NA	0	NA	reads0	NA	NA
RUF23	20	20	20	20	20	20	20	20	NA	NA	0	NA	FC<2	NA	NA
RUF5-1	20	20	20	20	20	20	20	20	NA	NA	0	NA	FC<2	NA	NA
RUF5-2	0	0	0	0	0	0	0	0	NA	NA	0	NA	reads0	NA	NA
SCR1	78.0455	138.593	147.148	157.824	65.7908	110.357	134	213.598	0.416448	0.28422	0	NA	0	NA	NA
snR10	46.3543	46.9807	42.0424	79.8261	37.7947	35.2841	58	40.2629	0.842053	0.947061	0	NA	0	NA	NA
snR11	89.8706	170.892	227.132	379.631	324.055	222.215	280	139.896	0.167685	0.21775	0	NA	0	NA	NA
snR128	149.942	145.64	222.004	120.653	83.2884	156.902	168	139.896	0.445728	0.889957	0	NA	0	NA	NA
snR13	20	20	20	20	20	20	20	20	NA	NA	0	NA	FC<2	NA	NA
snR14	30.7452	24.0776	23.5848	29.8586	40.5943	24.7739	28	20.4726	NA	NA	0	NA	FC<2	NA	NA
snR161	20	20	20	20	20	20	20	20	NA	NA	0	NA	FC<2	NA	NA
snR17a	20	20	24.6102	34.1242	44.0939	29.2783	30	40.2629	0.0751605	0.470047	0	NA	0	NA	NA
snR17b	20	20	20	20	20	21.0203	20	20	NA	NA	0	NA	FC<2	NA	NA
snR18	0	0	0	0	0	0	0	0	NA	NA	0	NA	reads0	NA	NA
snR189	20	20	20	20	20	20	20	20	NA	NA	0	NA	FC<2	NA	NA
snR19	23.1772	30.5375	33.3263	20.7182	30.7957	33.0319	20	55.9585	0.974064	0.482817	0	NA	0	NA	NA
snR190	20	20	20	20	20	20	20	20	NA	NA	0	NA	FC<2	NA	NA
snR191	0	0	0	0	0	0	0	0	NA	NA	0	NA	reads0	NA	NA
snR24	0	0	0	0	0	0	0	0	NA	NA	0	NA	reads0	NA	NA
snR3	48.7193	49.3298	27.1737	31.0774	32.8954	58.5566	50	36.1683	0.278304	0.967639	0	NA	0	NA	NA
snR30	166.024	258.981	288.657	326.617	111.285	182.426	200	92.8093	0.416448	0.313491	0	NA	0	NA	NA
snR31	41.6243	58.7259	76.9068	82.2636	66.4907	65.3131	86	45.0398	0.505256	0.685378	0	NA	0	NA	NA
snR32	20	20	20	20	20	20	20	20	NA	NA	0	NA	FC<2	NA	NA
snR33	382.66	414.605	528.094	528.924	354.851	554.786	460	356.224	NA	NA	0	NA	FC<2	NA	NA
snR34	20	20	20	20	20	20	20	20	NA	NA	0	NA	FC<2	NA	NA
snR35	21.2851	20	20	38.3897	26.5963	20	20	20	NA	NA	0	NA	FC<2	NA	NA
snR36	43.5163	54.6151	101.517	176.105	82.5885	87.8349	84	71.6542	0.129341	0.804819	0	NA	0	NA	NA
snR37	20	20	20	23.765	20	20	20	20	NA	NA	0	NA	FC<2	NA	NA
snR38	0	0	0	0	0	0	0	0	NA	NA	0	NA	reads0	NA	NA
snR39	0	0	0	0	0	0	0	0	NA	NA	0	NA	reads0	NA	NA
snR39B	20	20	31.2754	20	20	20	54	22.5199	0.544218	0.677672	0	NA	0	NA	NA
snR4	283.802	331.801	388.123	422.286	285.56	285.276	444	309.137	NA	NA	0	NA	FC<2	NA	NA
snR40	20	20	23.0721	21.3276	28.696	20	32	20	NA	NA	0	NA	FC<2	NA	NA
snR41	20	20	20	23.765	20	20	20	20	NA	NA	0	NA	FC<2	NA	NA
snR42	20	20	20	20	20	20	20	20	NA	NA	0	NA	FC<2	NA	NA
snR43	35.0022	36.9973	51.2712	62.7641	32.1955	63.8117	87	48.4519	0.401906	0.522954	0	NA	0	NA	NA
snR44	0	0	0	0	0	0	0	0	NA	NA	0	NA	reads0	NA	NA
snR45	20	20	20	20	20	20.2696	20	20	NA	NA	0	NA	FC<2	NA	NA
snR46	20	45.219	28.1992	45.0926	24.4966	20	20	20	0.352709	0.063749	0	NA	0	NA	NA
snR47	30.2722	47.568	33.3263	44.4833	35.695	23.2725	20	29.3441	0.183513	0.282323	0	NA	0	NA	NA
snR48	20	20	21.0212	24.9838	20	33.7827	20	25.932	NA	NA	0	NA	FC<2	NA	NA
snR49	55.8144	108.056	143.047	138.934	49.6931	89.3364	59	24.5672	0.223942	0.066829	0	NA	0	NA	NA
snR5	34.5292	21.7286	20	20	20	30.029	39	23.2023	NA	NA	0	NA	FC<2	NA	NA
snR50	20	20	30.7627	20	20	33.7827	20	20	NA	NA	0	NA	FC<2	NA	NA
snR51	192.985	320.644	270.199	340.023	282.061	498.482	396	289.347	0.421823	0.178287	0	NA	0	NA	NA
snR52	20	20	20	20	20	35.2841	31	20	NA	NA	0	NA	FC<2	NA	NA
snR53	20	20	20	20	20	20	20	20	NA	NA	0	NA	FC<2	NA	NA
snR54	0	0	0	0	0	0	0	0	NA	NA	0	NA	reads0	NA	NA
snR55	20	20	20	20	20	20	20	20	NA	NA	0	NA	FC<2	NA	NA
snR56	43.5163	59.3132	79.9831	62.1547	51.0929	44.2928	44	29.3441	0.0480215	0.198982	0	NA	0	aerobic	NA
snR57	20	20	20	23.765	20	20	20	20	NA	NA	0	NA	FC<2	NA	NA
snR58	20	20	20	20	20	20	20	20	NA	NA	0	NA	FC<2	NA	NA
snR59	0	0	0	0	0	0	0	0	NA	NA	0	NA	reads0	NA	NA
snR6	20	20	20	20	20	20	20	20	NA	NA	0	NA	FC<2	NA	NA
snR60	20	20	20	20	20	20	20	20	NA	NA	0	NA	FC<2	NA	NA
snR61	53.4494	76.3437	71.267	104.201	79.089	121.618	124	80.5257	0.240334	0.159949	0	NA	0	NA	NA
snR62	32.6372	51.0916	56.9111	48.1394	30.0958	55.5537	120	84.6202	0.133394	0.168874	0	NA	0	NA	NA
snR63	145.685	185.574	225.593	213.885	104.285	131.377	126	54.5937	0.099147	0.034769	0	NA	0	aerobic	protein translation
snR64	20	21.1413	27.1737	20.7182	20	30.029	31	20	NA	NA	0	NA	FC<2	NA	NA
snR65	68.1125	132.721	188.678	130.403	46.1936	93.8407	77	119.424	0.376195	0.536853	0	NA	0	NA	NA
snR66	20	24.0776	20	20	20	20	20	20	NA	NA	0	NA	FC<2	NA	NA
snR67	20	46.3935	34.3517	29.8586	39.8944	37.5363	23	20	0.482254	0.188969	0	NA	0	NA	NA
snR68	60.5444	71.0584	83.0594	70.0764	75.5895	112.609	121	105.775	NA	NA	0	NA	FC<2	NA	NA
snR69	20	26.4267	33.839	34.1242	35.695	20	20	20	NA	NA	0	NA	FC<2	NA	NA
snR7-L	20	20.5541	29.7373	34.1242	20	20	20	20	NA	NA	0	NA	FC<2	NA	NA
snR7-S	0	0	0	0	0	0	0	0	NA	NA	0	NA	reads0	NA	NA
snR70	72.3695	118.039	82.5467	112.732	109.885	99.0958	124	98.2687	NA	NA	0	NA	FC<2	NA	NA
snR71	20	20	20	24.9838	20	25.5247	20	20	NA	NA	0	NA	FC<2	NA	NA
snR72	20	20	20	20	20	20	33	20	NA	NA	0	NA	FC<2	NA	NA
snR73	20	20	20	20	20	20	20	20	NA	NA	0	NA	FC<2	NA	NA
snR74	44.9353	43.4572	44.606	66.4202	34.2952	31.5305	49	38.898	0.597324	0.842859	0	NA	0	NA	NA
snR75	20	20	20	32.9054	20	21.771	20	21.8375	NA	NA	0	NA	FC<2	NA	NA
snR76	184.944	171.48	213.801	168.183	77.6892	236.479	214	161.734	0.674883	0.995085	0	NA	0	NA	NA
snR77	20	20	20	20.1089	20	20	20	20	NA	NA	0	NA	FC<2	NA	NA
snR78	20	20	24.0975	20	20	20	20	20	NA	NA	0	NA	FC<2	NA	NA
snR79	20	20	20	20	20	20	20	20	NA	NA	0	NA	FC<2	NA	NA
snR8	20	20	29.2246	26.2025	20	20	29	20	NA	NA	0	NA	FC<2	NA	NA
snR80	20.3391	38.7591	20	20	24.4966	33.0319	21	23.8847	NA	NA	0	NA	FC<2	NA	NA
snR81	20	20	20	20	20	20	20	20	NA	NA	0	NA	FC<2	NA	NA
snR82	20	31.712	20	20	20	20	20	20	NA	NA	0	NA	FC<2	NA	NA
snR83	22.7042	40.5209	32.8136	56.6705	27.2962	38.287	20	32.7562	0.794468	0.79075	0	NA	0	NA	NA
snR84	206.229	209.064	230.208	171.23	172.876	221.464	182	137.849	NA	NA	0	NA	FC<2	NA	NA
snR85	20	20	20	25.5931	20	20	20	20	NA	NA	0	NA	FC<2	NA	NA
snR86	208.594	558.484	677.293	631.297	432.54	442.177	468	487.931	0.348642	0.979759	0	NA	0	NA	NA
snR87	20	27.6012	20	20	21.697	57.8059	23	20	0.466284	0.203448	0	NA	0	NA	NA
snR9	30.2722	35.2356	42.0424	122.481	52.4927	36.0348	52	27.2969	0.348572	0.594023	0	NA	0	NA	NA
SRG1	207.175	197.319	269.687	374.147	438.139	395.632	322	332.339	0.0312609	0.0674352	0	NA	0	hypoxic	NA
tA(AGC)D	20	20	20	20	20	20	20	20	NA	NA	0	NA	FC<2	NA	NA
tA(AGC)F	20	20	20	20	20	20	20	20	NA	NA	0	NA	FC<2	NA	NA
tA(AGC)G	0	0	0	0	0	0	0	0	NA	NA	0	NA	reads0	NA	NA
tA(AGC)H	20	20	20	20	20	20	20	20	NA	NA	0	NA	FC<2	NA	NA
tA(AGC)J	0	0	0	0	0	0	0	0	NA	NA	0	NA	reads0	NA	NA
tA(AGC)K1	0	0	0	0	0	0	0	0	NA	NA	0	NA	reads0	NA	NA
tA(AGC)K2	20	20	20	20	20	20	20	20	NA	NA	0	NA	FC<2	NA	NA
tA(AGC)L	20	20	20	20	20	20	20	20	NA	NA	0	NA	FC<2	NA	NA
tA(AGC)M1	20	20	20	20	20	20	20	20	NA	NA	0	NA	FC<2	NA	NA
tA(AGC)M2	20	20	20	20	20	20	20	20	NA	NA	0	NA	FC<2	NA	NA
tA(AGC)P	20	20	20	20	20	20	20	20	NA	NA	0	NA	FC<2	NA	NA
tA(UGC)A	20	20	20	20	20	20	20	20	NA	NA	0	NA	FC<2	NA	NA
tA(UGC)E	20	20	20	20	20	20	20	20	NA	NA	0	NA	FC<2	NA	NA
tA(UGC)G	20	20	20	20	20	20	20	20	NA	NA	0	NA	FC<2	NA	NA
tA(UGC)L	20	20	20	20	20	20	20	20	NA	NA	0	NA	FC<2	NA	NA
tA(UGC)O	20	20	20	20	20	20	20	20	NA	NA	0	NA	FC<2	NA	NA
tA(UGC)Q	20	20	20	20	20	20	20	20	NA	NA	0	NA	FC<2	NA	NA
tC(GCA)B	0	0	0	0	0	0	0	0	NA	NA	0	NA	reads0	NA	NA
tC(GCA)G	20	20	20	20	20	20	20	20	NA	NA	0	NA	FC<2	NA	NA
tC(GCA)P1	20	20	20	20	20	20	20	20	NA	NA	0	NA	FC<2	NA	NA
tC(GCA)P2	20	20	20	20	20	20	20	20	NA	NA	0	NA	FC<2	NA	NA
tC(GCA)Q	0	0	0	0	0	0	0	0	NA	NA	0	NA	reads0	NA	NA
tD(GUC)B	20	20	20	20	20	20	20	20	NA	NA	0	NA	FC<2	NA	NA
tD(GUC)D	0	0	0	0	0	0	0	0	NA	NA	0	NA	reads0	NA	NA
tD(GUC)G1	20	20	20	20	20	20	20	20	NA	NA	0	NA	FC<2	NA	NA
tD(GUC)G2	20	20	20	20	20	20	20	20	NA	NA	0	NA	FC<2	NA	NA
tD(GUC)I1	20	20	20	20	20	20	20	20	NA	NA	0	NA	FC<2	NA	NA
tD(GUC)I2	0	0	0	0	0	0	0	0	NA	NA	0	NA	reads0	NA	NA
tD(GUC)J1	20	20	20	20	20	20	20	20	NA	NA	0	NA	FC<2	NA	NA
tD(GUC)J2	20	20	20	20	20	20	20	20	NA	NA	0	NA	FC<2	NA	NA
tD(GUC)J3	0	0	0	0	0	0	0	0	NA	NA	0	NA	reads0	NA	NA
tD(GUC)J4	20	20	20	20	20	20	20	20	NA	NA	0	NA	FC<2	NA	NA
tD(GUC)K	20	20	20	20	20	20	20	20	NA	NA	0	NA	FC<2	NA	NA
tD(GUC)L1	20	20	20	20	20	20	20	20	NA	NA	0	NA	FC<2	NA	NA
tD(GUC)L2	0	0	0	0	0	0	0	0	NA	NA	0	NA	reads0	NA	NA
tD(GUC)M	20	20	20	20	20	20	20	20	NA	NA	0	NA	FC<2	NA	NA
tD(GUC)N	20	20	20	20	37.7947	85.5827	35	55.9585	0.110679	4.03e-05	0	NA	0	hypoxic	amino acid metabolism
tD(GUC)O	20	20	20	20	20	20	20	20	NA	NA	0	NA	FC<2	NA	NA
tD(GUC)Q	20	20	20	20	20	20	20	20	NA	NA	0	NA	FC<2	NA	NA
tE(CUC)D	0	0	0	0	0	0	0	0	NA	NA	0	NA	reads0	NA	NA
tE(CUC)I	0	0	0	0	0	0	0	0	NA	NA	0	NA	reads0	NA	NA
tE(UUC)B	20	20	20	20	20	20	20	20	NA	NA	0	NA	FC<2	NA	NA
tE(UUC)C	20	20	20	20	20	20	20	20	NA	NA	0	NA	FC<2	NA	NA
tE(UUC)E1	20	20	20	20	21.697	20	20	20	NA	NA	0	NA	FC<2	NA	NA
tE(UUC)E2	20	20	20	20	20	20	20	20	NA	NA	0	NA	FC<2	NA	NA
tE(UUC)E3	20	20	20	20	20	20	20	20	NA	NA	0	NA	FC<2	NA	NA
tE(UUC)G1	20	20	20	20	20	20	20	20	NA	NA	0	NA	FC<2	NA	NA
tE(UUC)G2	20	20	20	20	20	20	20	20	NA	NA	0	NA	FC<2	NA	NA
tE(UUC)G3	20	20	20	20	20	20	20	20	NA	NA	0	NA	FC<2	NA	NA
tE(UUC)I	20	20	20	20	20	20	20	20	NA	NA	0	NA	FC<2	NA	NA
tE(UUC)J	20	20	20	20	20	20	20	20	NA	NA	0	NA	FC<2	NA	NA
tE(UUC)K	20	20	20	20	20	20	20	20	NA	NA	0	NA	FC<2	NA	NA
tE(UUC)L	0	0	0	0	0	0	0	0	NA	NA	0	NA	reads0	NA	NA
tE(UUC)M	20	20	20	20	20	20	20	20	NA	NA	0	NA	FC<2	NA	NA
tE(UUC)P	20	20	20	20	20	20	20	20	NA	NA	0	NA	FC<2	NA	NA
tE(UUC)Q	20	20	20	20	20	20	20	20	NA	NA	0	NA	FC<2	NA	NA
tF(GAA)B	20	20	20	20	20	20	20	20	NA	NA	0	NA	FC<2	NA	NA
tF(GAA)D	20	20	20	20	20	20	20	20	NA	NA	0	NA	FC<2	NA	NA
tF(GAA)F	20	20	20	20	20	20	20	20	NA	NA	0	NA	FC<2	NA	NA
tF(GAA)G	0	0	0	0	0	0	0	0	NA	NA	0	NA	reads0	NA	NA
tF(GAA)H1	20	20	20	20	20	20	20	20	NA	NA	0	NA	FC<2	NA	NA
tF(GAA)H2	20	20	20	20	20	20	20	20	NA	NA	0	NA	FC<2	NA	NA
tF(GAA)M	20	20	20	20	20	20	20	20	NA	NA	0	NA	FC<2	NA	NA
tF(GAA)N	20	20	20	20	20	20	20	20	NA	NA	0	NA	FC<2	NA	NA
tF(GAA)P1	20	20	20	20	20	20	20	20	NA	NA	0	NA	FC<2	NA	NA
tF(GAA)P2	0	0	0	0	0	0	0	0	NA	NA	0	NA	reads0	NA	NA
tF(GAA)Q	20	20	20	20	20	20	20	20	NA	NA	0	NA	FC<2	NA	NA
tG(CCC)D	0	0	0	0	0	0	0	0	NA	NA	0	NA	reads0	NA	NA
tG(CCC)O	20	20	20	20	20	20	20	20	NA	NA	0	NA	FC<2	NA	NA
tG(GCC)B	0	0	0	0	0	0	0	0	NA	NA	0	NA	reads0	NA	NA
tG(GCC)C	20	20	20	20	20	20	20	20	NA	NA	0	NA	FC<2	NA	NA
tG(GCC)D1	20	20	20	20	20	20	20	20	NA	NA	0	NA	FC<2	NA	NA
tG(GCC)D2	20	20	20	20	20	20	20	20	NA	NA	0	NA	FC<2	NA	NA
tG(GCC)E	20	20	20	20	20	20	20	20	NA	NA	0	NA	FC<2	NA	NA
tG(GCC)F1	0	0	0	0	0	0	0	0	NA	NA	0	NA	reads0	NA	NA
tG(GCC)F2	20	20	20	20	20	20	20	20	NA	NA	0	NA	FC<2	NA	NA
tG(GCC)G1	20	20	20	20	20	20	20	20	NA	NA	0	NA	FC<2	NA	NA
tG(GCC)G2	20	20	20	20	20	20	20	20	NA	NA	0	NA	FC<2	NA	NA
tG(GCC)J1	20	20	20	20	20	20	20	20	NA	NA	0	NA	FC<2	NA	NA
tG(GCC)J2	20	20	20	20	20	20	20	20	NA	NA	0	NA	FC<2	NA	NA
tG(GCC)M	0	0	0	0	0	0	0	0	NA	NA	0	NA	reads0	NA	NA
tG(GCC)O1	20	20	20	20	20	20	20	20	NA	NA	0	NA	FC<2	NA	NA
tG(GCC)O2	20	20	20	20	20	20	20	20	NA	NA	0	NA	FC<2	NA	NA
tG(GCC)P1	20	20	20	20	20	20	20	20	NA	NA	0	NA	FC<2	NA	NA
tG(GCC)P2	20	20	20	20	20	20	20	20	NA	NA	0	NA	FC<2	NA	NA
tG(UCC)G	20	20	20	20	20	20	20	20	NA	NA	0	NA	FC<2	NA	NA
tG(UCC)N	0	0	0	0	0	0	0	0	NA	NA	0	NA	reads0	NA	NA
tG(UCC)O	20	20	20	20	20	20	20	20	NA	NA	0	NA	FC<2	NA	NA
tG(UCC)Q	0	0	0	0	0	0	0	0	NA	NA	0	NA	reads0	NA	NA
tH(GUG)E1	20	20	20	20	20	20	20	20	NA	NA	0	NA	FC<2	NA	NA
tH(GUG)E2	20	20	20	20	20	20	20	20	NA	NA	0	NA	FC<2	NA	NA
tH(GUG)G1	20	20	20	20	20	20	20	20	NA	NA	0	NA	FC<2	NA	NA
tH(GUG)G2	20	20	20	20	20	20	20	20	NA	NA	0	NA	FC<2	NA	NA
tH(GUG)H	0	0	0	0	0	0	0	0	NA	NA	0	NA	reads0	NA	NA
tH(GUG)K	20	20	20	20	20	20	20	20	NA	NA	0	NA	FC<2	NA	NA
tH(GUG)M	20	20	20	20	20	20	20	20	NA	NA	0	NA	FC<2	NA	NA
tH(GUG)Q	0	0	0	0	0	0	0	0	NA	NA	0	NA	reads0	NA	NA
tI(AAU)B	20	20	20	20	20	20	20	20	NA	NA	0	NA	FC<2	NA	NA
tI(AAU)D	0	0	0	0	0	0	0	0	NA	NA	0	NA	reads0	NA	NA
tI(AAU)E1	0	0	0	0	0	0	0	0	NA	NA	0	NA	reads0	NA	NA
tI(AAU)E2	20	20	20	20	20	20	20	20	NA	NA	0	NA	FC<2	NA	NA
tI(AAU)G	20	20	20	20	20	20	20	20	NA	NA	0	NA	FC<2	NA	NA
tI(AAU)I1	0	0	0	0	0	0	0	0	NA	NA	0	NA	reads0	NA	NA
tI(AAU)I2	0	0	0	0	0	0	0	0	NA	NA	0	NA	reads0	NA	NA
tI(AAU)L1	20	20	20	20	20	20	20	20	NA	NA	0	NA	FC<2	NA	NA
tI(AAU)L2	20	20	20	20	20	20	20	20	NA	NA	0	NA	FC<2	NA	NA
tI(AAU)N1	20	20	20	20	20	20	20	20	NA	NA	0	NA	FC<2	NA	NA
tI(AAU)N2	0	0	0	0	0	0	0	0	NA	NA	0	NA	reads0	NA	NA
tI(AAU)P1	20	20	20	20	20	20	20	20	NA	NA	0	NA	FC<2	NA	NA
tI(AAU)P2	20	20	20	20	20	20	20	20	NA	NA	0	NA	FC<2	NA	NA
tI(GAU)Q	0	0	0	0	0	0	0	0	NA	NA	0	NA	reads0	NA	NA
tI(UAU)D	20	20	20	20	20	20	20	20	NA	NA	0	NA	FC<2	NA	NA
tI(UAU)L	0	0	0	0	0	0	0	0	NA	NA	0	NA	reads0	NA	NA
tK(CUU)C	0	0	0	0	0	0	0	0	NA	NA	0	NA	reads0	NA	NA
tK(CUU)D1	20	20	20	20	20	20	20	20	NA	NA	0	NA	FC<2	NA	NA
tK(CUU)D2	0	0	0	0	0	0	0	0	NA	NA	0	NA	reads0	NA	NA
tK(CUU)E1	0	0	0	0	0	0	0	0	NA	NA	0	NA	reads0	NA	NA
tK(CUU)E2	20	20	20	20	20	20	20	20	NA	NA	0	NA	FC<2	NA	NA
tK(CUU)F	20	20	20	20	20	20	20	20	NA	NA	0	NA	FC<2	NA	NA
tK(CUU)G1	20	20	20	20	20	20	20	20	NA	NA	0	NA	FC<2	NA	NA
tK(CUU)G2	0	0	0	0	0	0	0	0	NA	NA	0	NA	reads0	NA	NA
tK(CUU)G3	0	0	0	0	0	0	0	0	NA	NA	0	NA	reads0	NA	NA
tK(CUU)I	0	0	0	0	0	0	0	0	NA	NA	0	NA	reads0	NA	NA
tK(CUU)J	20	20	20	20	20	20	20	20	NA	NA	0	NA	FC<2	NA	NA
tK(CUU)K	20	20	20	20	20	20	20	20	NA	NA	0	NA	FC<2	NA	NA
tK(CUU)M	20	20	20	20	20	20	20	20	NA	NA	0	NA	FC<2	NA	NA
tK(CUU)P	0	0	0	0	0	0	0	0	NA	NA	0	NA	reads0	NA	NA
tK(UUU)D	20	20	20	20	20	20	20	20	NA	NA	0	NA	FC<2	NA	NA
tK(UUU)G1	20	20	20	20	20	20	20	20	NA	NA	0	NA	FC<2	NA	NA
tK(UUU)G2	0	0	0	0	0	0	0	0	NA	NA	0	NA	reads0	NA	NA
tK(UUU)K	0	0	0	0	0	0	0	0	NA	NA	0	NA	reads0	NA	NA
tK(UUU)L	20	20	20	20	20	20	20	20	NA	NA	0	NA	FC<2	NA	NA
tK(UUU)O	0	0	0	0	0	0	0	0	NA	NA	0	NA	reads0	NA	NA
tK(UUU)P	20	20	20	20	20	20	20	20	NA	NA	0	NA	FC<2	NA	NA
tK(UUU)Q	20	20	20	20	20	20	20	20	NA	NA	0	NA	FC<2	NA	NA
tL(CAA)A	20	20	20	20	20	20	20	20	NA	NA	0	NA	FC<2	NA	NA
tL(CAA)C	20	20	20	20	20	20	20	20	NA	NA	0	NA	FC<2	NA	NA
tL(CAA)D	20	20	20	20	20	20	20	20	NA	NA	0	NA	FC<2	NA	NA
tL(CAA)G1	20	20	20	20	20	20	20	20	NA	NA	0	NA	FC<2	NA	NA
tL(CAA)G2	0	0	0	0	0	0	0	0	NA	NA	0	NA	reads0	NA	NA
tL(CAA)G3	0	0	0	0	0	0	0	0	NA	NA	0	NA	reads0	NA	NA
tL(CAA)K	20	20	20	20	20	20	20	20	NA	NA	0	NA	FC<2	NA	NA
tL(CAA)L	20	20	20	20	20	20	20	20	NA	NA	0	NA	FC<2	NA	NA
tL(CAA)M	0	0	0	0	0	0	0	0	NA	NA	0	NA	reads0	NA	NA
tL(CAA)N	20	20	20	20	20	20	20	20	NA	NA	0	NA	FC<2	NA	NA
tL(GAG)G	20	20	20	20	20	20	20	20	NA	NA	0	NA	FC<2	NA	NA
tL(UAA)B1	20	20	20	20	20	20	20	20	NA	NA	0	NA	FC<2	NA	NA
tL(UAA)B2	20	20	20	20	20	20	20	20	NA	NA	0	NA	FC<2	NA	NA
tL(UAA)D	20	20	20	20	20	20	20	20	NA	NA	0	NA	FC<2	NA	NA
tL(UAA)J	20	20	20	20	20	20	20	20	NA	NA	0	NA	FC<2	NA	NA
tL(UAA)K	0	0	0	0	0	0	0	0	NA	NA	0	NA	reads0	NA	NA
tL(UAA)L	20	20	20	20	20	20	20	20	NA	NA	0	NA	FC<2	NA	NA
tL(UAA)N	20	20	20	20	20	20	20	20	NA	NA	0	NA	FC<2	NA	NA
tL(UAA)Q	0	0	0	0	0	0	0	0	NA	NA	0	NA	reads0	NA	NA
tL(UAG)J	0	0	0	0	0	0	0	0	NA	NA	0	NA	reads0	NA	NA
tL(UAG)L1	20	20	22.5593	23.1557	24.4966	54.0523	97	37.5332	0.0839892	0.000136382	0	NA	0	hypoxic	amino acid metabolism
tL(UAG)L2	0	0	0	0	0	0	0	0	NA	NA	0	NA	reads0	NA	NA
TLC1	4823.69	6230.23	7837.32	7504.88	4465.38	5327.9	4571	3642.76	0.140703	0.13681	0	NA	0	NA	NA
tM(CAU)C	20	20	20	20	20	20	20	20	NA	NA	0	NA	FC<2	NA	NA
tM(CAU)D	20	20	20	20	20	20	20	20	NA	NA	0	NA	FC<2	NA	NA
tM(CAU)E	20	20	20	20	20	20	20	20	NA	NA	0	NA	FC<2	NA	NA
tM(CAU)J1	20	20	20	20	20	20	20	20	NA	NA	0	NA	FC<2	NA	NA
tM(CAU)J2	0	0	0	0	0	0	0	0	NA	NA	0	NA	reads0	NA	NA
tM(CAU)J3	20	20	20	20	20	20	20	20	NA	NA	0	NA	FC<2	NA	NA
tM(CAU)M	0	0	0	0	0	0	0	0	NA	NA	0	NA	reads0	NA	NA
tM(CAU)O1	20	20	20	20	20	20	20	20	NA	NA	0	NA	FC<2	NA	NA
tM(CAU)O2	20	20	20	20	20	20	20	20	NA	NA	0	NA	FC<2	NA	NA
tM(CAU)P	20	20	20	20	20	20	20	20	NA	NA	0	NA	FC<2	NA	NA
tM(CAU)Q1	20	20	20	20	20	20	20	20	NA	NA	0	NA	FC<2	NA	NA
tM(CAU)Q2	0	0	0	0	0	0	0	0	NA	NA	0	NA	reads0	NA	NA
tN(GUU)C	0	0	0	0	0	0	0	0	NA	NA	0	NA	reads0	NA	NA
tN(GUU)F	20	20	20	20	20	20	20	20	NA	NA	0	NA	FC<2	NA	NA
tN(GUU)G	20	20	20	20	20	20	20	20	NA	NA	0	NA	FC<2	NA	NA
tN(GUU)K	20	20	20	20	20	20	20	20	NA	NA	0	NA	FC<2	NA	NA
tN(GUU)L	0	0	0	0	0	0	0	0	NA	NA	0	NA	reads0	NA	NA
tN(GUU)N1	20	20	20	20	20	20	20	20	NA	NA	0	NA	FC<2	NA	NA
tN(GUU)N2	20	20	20	20	20	20	20	20	NA	NA	0	NA	FC<2	NA	NA
tN(GUU)O1	20	20	20	20	20	20	20	20	NA	NA	0	NA	FC<2	NA	NA
tN(GUU)O2	0	0	0	0	0	0	0	0	NA	NA	0	NA	reads0	NA	NA
tN(GUU)P	20	20	20	20	20	25.5247	27	20	NA	NA	0	NA	FC<2	NA	NA
tN(GUU)Q	0	0	0	0	0	0	0	0	NA	NA	0	NA	reads0	NA	NA
tP(AGG)C	20	20	20	20	20	20	20	20	NA	NA	0	NA	FC<2	NA	NA
tP(AGG)N	20	20	20	20	20	20	20	20	NA	NA	0	NA	FC<2	NA	NA
tP(UGG)A	20	20	20	20	20	20	20	20	NA	NA	0	NA	FC<2	NA	NA
tP(UGG)F	20	20	20	20	20	20	20	20	NA	NA	0	NA	FC<2	NA	NA
tP(UGG)H	20	20	20	20	20	20	20	20	NA	NA	0	NA	FC<2	NA	NA
tP(UGG)L	0	0	0	0	0	0	0	0	NA	NA	0	NA	reads0	NA	NA
tP(UGG)M	20	20	20	20	35.695	24.0232	20	20	NA	NA	0	NA	FC<2	NA	NA
tP(UGG)N1	20	20	20	20	20	20	20	20	NA	NA	0	NA	FC<2	NA	NA
tP(UGG)N2	20	20	20	20	20	20	26	20	NA	NA	0	NA	FC<2	NA	NA
tP(UGG)O1	0	0	0	0	0	0	0	0	NA	NA	0	NA	reads0	NA	NA
tP(UGG)O2	0	0	0	0	0	0	0	0	NA	NA	0	NA	reads0	NA	NA
tP(UGG)O3	20	20	20	20	20	20	20	20	NA	NA	0	NA	FC<2	NA	NA
tP(UGG)Q	0	0	0	0	0	0	0	0	NA	NA	0	NA	reads0	NA	NA
tQ(CUG)M	0	0	0	0	0	0	0	0	NA	NA	0	NA	reads0	NA	NA
tQ(UUG)B	20	20	20	20	20	20	20	20	NA	NA	0	NA	FC<2	NA	NA
tQ(UUG)C	0	0	0	0	0	0	0	0	NA	NA	0	NA	reads0	NA	NA
tQ(UUG)D1	20	20	20	20	20	20	20	20	NA	NA	0	NA	FC<2	NA	NA
tQ(UUG)D2	20	20	20	20	20	20	20	20	NA	NA	0	NA	FC<2	NA	NA
tQ(UUG)D3	20	20	20	20	20	20	20	20	NA	NA	0	NA	FC<2	NA	NA
tQ(UUG)E1	20	20	20	20	20	20	20	20	NA	NA	0	NA	FC<2	NA	NA
tQ(UUG)E2	20	20	20	20	20	20	20	20	NA	NA	0	NA	FC<2	NA	NA
tQ(UUG)H	20	20	20	20	20	20	20	20	NA	NA	0	NA	FC<2	NA	NA
tQ(UUG)L	20	20	20	20	20	20	20	20	NA	NA	0	NA	FC<2	NA	NA
tQ(UUG)Q	20	20	20	20	20	20	20	20	NA	NA	0	NA	FC<2	NA	NA
tR(ACG)D	20	20	20	20	20	20	20	20	NA	NA	0	NA	FC<2	NA	NA
tR(ACG)E	20	20	20	20	20	20	20	20	NA	NA	0	NA	FC<2	NA	NA
tR(ACG)J	20	20	20	20	20	20	20	20	NA	NA	0	NA	FC<2	NA	NA
tR(ACG)K	20	20	20	20	20	20	20	20	NA	NA	0	NA	FC<2	NA	NA
tR(ACG)L	20	20	20	20	20	20	20	20	NA	NA	0	NA	FC<2	NA	NA
tR(ACG)O	20	20	20	20	20	20	20	20	NA	NA	0	NA	FC<2	NA	NA
tR(ACG)Q2	0	0	0	0	0	0	0	0	NA	NA	0	NA	reads0	NA	NA
tR(CCG)L	20	20	20	20	20	20	20	20	NA	NA	0	NA	FC<2	NA	NA
tR(CCU)J	20	20	20	20	20	20	20	20	NA	NA	0	NA	FC<2	NA	NA
tR(UCU)B	0	0	0	0	0	0	0	0	NA	NA	0	NA	reads0	NA	NA
tR(UCU)D	20	20	20	20	20	20	20	20	NA	NA	0	NA	FC<2	NA	NA
tR(UCU)E	20	20	20	20	20	20	20	20	NA	NA	0	NA	FC<2	NA	NA
tR(UCU)G1	0	0	0	0	0	0	0	0	NA	NA	0	NA	reads0	NA	NA
tR(UCU)G2	0	0	0	0	0	0	0	0	NA	NA	0	NA	reads0	NA	NA
tR(UCU)G3	20	20	20	20	20	20	20	20	NA	NA	0	NA	FC<2	NA	NA
tR(UCU)J1	0	0	0	0	0	0	0	0	NA	NA	0	NA	reads0	NA	NA
tR(UCU)J2	20	20	20	20	20	20	20	20	NA	NA	0	NA	FC<2	NA	NA
tR(UCU)K	20	20	20	20	20	20	21	20	NA	NA	0	NA	FC<2	NA	NA
tR(UCU)M1	0	0	0	0	0	0	0	0	NA	NA	0	NA	reads0	NA	NA
tR(UCU)M2	0	0	0	0	0	0	0	0	NA	NA	0	NA	reads0	NA	NA
tR(UCU)Q1	0	0	0	0	0	0	0	0	NA	NA	0	NA	reads0	NA	NA
tS(AGA)A	20	20	20	20	20	20	20	20	NA	NA	0	NA	FC<2	NA	NA
tS(AGA)B	20	20	20	20	20	20	20	20	NA	NA	0	NA	FC<2	NA	NA
tS(AGA)D1	0	0	0	0	0	0	0	0	NA	NA	0	NA	reads0	NA	NA
tS(AGA)D2	20	20	20	20	20	20	20	20	NA	NA	0	NA	FC<2	NA	NA
tS(AGA)D3	20	20	20	20	20	20	20	20	NA	NA	0	NA	FC<2	NA	NA
tS(AGA)E	0	0	0	0	0	0	0	0	NA	NA	0	NA	reads0	NA	NA
tS(AGA)G	20	20	20	20	20	20	20	20	NA	NA	0	NA	FC<2	NA	NA
tS(AGA)H	20	20	20	20	20	20	20	20	NA	NA	0	NA	FC<2	NA	NA
tS(AGA)J	20	20	20	20	20	20	20	20	NA	NA	0	NA	FC<2	NA	NA
tS(AGA)L	20	20	20	20	20	20	20	20	NA	NA	0	NA	FC<2	NA	NA
tS(AGA)M	20	20	20	20	20	20	20	20	NA	NA	0	NA	FC<2	NA	NA
tS(CGA)C	20	20	20	20	20	20	20	20	NA	NA	0	NA	FC<2	NA	NA
tS(GCU)F	20	20	20	20	20	20	20	20	NA	NA	0	NA	FC<2	NA	NA
tS(GCU)L	20	20	20	20	20	20	20	20	NA	NA	NA	NA	FC<2	NA	NA
tS(GCU)O	20	20	20	20	20	20	20	20	NA	NA	0	NA	FC<2	NA	NA
tS(GCU)Q1	0	0	0	0	0	0	0	0	NA	NA	0	NA	reads0	NA	NA
tS(UGA)E	20	20	20	20	20	20	20	20	NA	NA	0	NA	FC<2	NA	NA
tS(UGA)I	20	20	20	20	20	20	20	20	NA	NA	0	NA	FC<2	NA	NA
tS(UGA)P	20	20	20	20	20	20	20	20	NA	NA	0	NA	FC<2	NA	NA
tS(UGA)Q2	20	20	20	20	20	20	20	20	NA	NA	0	NA	FC<2	NA	NA
tT(AGU)B	0	0	0	0	0	0	0	0	NA	NA	0	NA	reads0	NA	NA
tT(AGU)C	20	20	20	20	20	20	20	20	NA	NA	0	NA	FC<2	NA	NA
tT(AGU)D	20	20	20	20	20	20	20	20	NA	NA	0	NA	FC<2	NA	NA
tT(AGU)H	20	20	20	20	20	20	20	20	NA	NA	0	NA	FC<2	NA	NA
tT(AGU)I1	20	20	20	20	20	20	20	20	NA	NA	0	NA	FC<2	NA	NA
tT(AGU)I2	20	20	20	20	20	20	20	20	NA	NA	0	NA	FC<2	NA	NA
tT(AGU)J	20	20	20	20	20	20	20	20	NA	NA	0	NA	FC<2	NA	NA
tT(AGU)N1	20	20	20	20	20	20	20	20	NA	NA	0	NA	FC<2	NA	NA
tT(AGU)N2	20	20	20	20	20	20	20	20	NA	NA	0	NA	FC<2	NA	NA
tT(AGU)O1	0	0	0	0	0	0	0	0	NA	NA	0	NA	reads0	NA	NA
tT(AGU)O2	20	20	20	20	20	20	20	20	NA	NA	0	NA	FC<2	NA	NA
tT(CGU)K	0	0	0	0	0	0	0	0	NA	NA	0	NA	reads0	NA	NA
tT(UGU)G1	20	20	20	20	20	20	20	20	NA	NA	0	NA	FC<2	NA	NA
tT(UGU)G2	20	20	20	20	20	20	20	20	NA	NA	0	NA	FC<2	NA	NA
tT(UGU)H	0	0	0	0	0	0	0	0	NA	NA	0	NA	reads0	NA	NA
tT(UGU)P	0	0	0	0	0	0	0	0	NA	NA	0	NA	reads0	NA	NA
tT(UGU)Q1	0	0	0	0	0	0	0	0	NA	NA	0	NA	reads0	NA	NA
tT(XXX)Q2	0	0	0	0	0	0	0	0	NA	NA	NA	NA	reads0	NA	NA
tV(AAC)E1	0	0	0	0	0	0	0	0	NA	NA	0	NA	reads0	NA	NA
tV(AAC)E2	20	20	20	20	20	20	20	20	NA	NA	0	NA	FC<2	NA	NA
tV(AAC)G1	20	20	20	20	20	20	20	20	NA	NA	0	NA	FC<2	NA	NA
tV(AAC)G2	20	20	20	20	20	20	20	20	NA	NA	0	NA	FC<2	NA	NA
tV(AAC)G3	20	20	20	20	20	20	20	20	NA	NA	0	NA	FC<2	NA	NA
tV(AAC)H	0	0	0	0	0	0	0	0	NA	NA	0	NA	reads0	NA	NA
tV(AAC)J	20	20	20	20	20	20	20	20	NA	NA	0	NA	FC<2	NA	NA
tV(AAC)K1	20	20	20	20	20	20	20	20	NA	NA	0	NA	FC<2	NA	NA
tV(AAC)K2	20	20	20	20	20	20	20	20	NA	NA	0	NA	FC<2	NA	NA
tV(AAC)L	20	20	20	20	20	20	20	20	NA	NA	0	NA	FC<2	NA	NA
tV(AAC)M1	20	20	20	20	20	20	20	20	NA	NA	0	NA	FC<2	NA	NA
tV(AAC)M2	20	20	20	20	20	20	20	20	NA	NA	0	NA	FC<2	NA	NA
tV(AAC)M3	20	20	20	20	20	20	20	20	NA	NA	0	NA	FC<2	NA	NA
tV(AAC)O	20	20	20	20	20	20	20	20	NA	NA	0	NA	FC<2	NA	NA
tV(CAC)D	20	20	20	20	20	20	20	20	NA	NA	0	NA	FC<2	NA	NA
tV(CAC)H	20	20	20	20	20	20	20	20	NA	NA	0	NA	FC<2	NA	NA
tV(UAC)B	20	20	20	20	20	20	20	20	NA	NA	0	NA	FC<2	NA	NA
tV(UAC)D	20	20	20	20	20	20	20	20	NA	NA	0	NA	FC<2	NA	NA
tV(UAC)Q	0	0	0	0	0	0	0	0	NA	NA	0	NA	reads0	NA	NA
tW(CCA)G1	20	20	20	20	20	20	20	20	NA	NA	0	NA	FC<2	NA	NA
tW(CCA)G2	0	0	0	0	0	0	0	0	NA	NA	0	NA	reads0	NA	NA
tW(CCA)J	0	0	0	0	0	0	0	0	NA	NA	0	NA	reads0	NA	NA
tW(CCA)K	20	20	20	20	20	20	20	20	NA	NA	0	NA	FC<2	NA	NA
tW(CCA)M	0	0	0	0	0	0	0	0	NA	NA	0	NA	reads0	NA	NA
tW(CCA)P	20	20	20	20	20	20	20	20	NA	NA	0	NA	FC<2	NA	NA
tW(UCA)Q	0	0	0	0	0	0	0	0	NA	NA	0	NA	reads0	NA	NA
tX(XXX)D	20	20	20	20	20	20	20	20	NA	NA	0	NA	FC<2	NA	NA
tY(GUA)D	20	20	20	20	20	20	20	20	NA	NA	0	NA	FC<2	NA	NA
tY(GUA)F1	20	20	20	20	20	20	20	20	NA	NA	0	NA	FC<2	NA	NA
tY(GUA)F2	20	20	20	20	20	20	20	20	NA	NA	0	NA	FC<2	NA	NA
tY(GUA)J1	20	20	20	20	20	20	20	20	NA	NA	0	NA	FC<2	NA	NA
tY(GUA)J2	0	0	0	0	0	0	0	0	NA	NA	0	NA	reads0	NA	NA
tY(GUA)M1	20	20	20	20	20	20	20	20	NA	NA	0	NA	FC<2	NA	NA
tY(GUA)M2	20	20	20	20	20	20	20	20	NA	NA	0	NA	FC<2	NA	NA
tY(GUA)O	20	20	20	20	20	20	20	20	NA	NA	0	NA	FC<2	NA	NA
tY(GUA)Q	0	0	0	0	0	0	0	0	NA	NA	0	NA	reads0	NA	NA
YAL001C	341.035	426.937	594.746	563.658	545.924	356.595	313	404.676	NA	NA	0	FALSE	FC<2	NA	NA
YAL002W	184.944	227.857	292.759	287.008	256.164	219.963	236	311.184	NA	NA	0	FALSE	FC<2	NA	NA
YAL003W	10930.2	10275.3	9488.25	6912.58	7058.52	7512.51	8595	7118.34	NA	NA	0	TRUE	FC<2	NA	NA
YAL004W	0	0	0	0	0	0	0	0	NA	NA	1	FALSE	reads0	NA	NA
YAL005C	898.233	1482.24	2543.05	4621.99	3091.47	2249.17	4556	3695.31	0.0675889	0.279262	1	FALSE	0	NA	NA
YAL007C	1112.98	1339.54	1473.02	1676.35	1650.37	1619.32	1615	1446.05	NA	NA	0	FALSE	FC<2	NA	NA
YAL008W	98.8577	113.341	185.089	336.367	283.461	236.479	250	317.326	0.0379833	0.224587	1	FALSE	0	hypoxic	NA
YAL009W	219.474	266.028	339.415	408.88	384.946	433.169	426	468.141	0.0131811	0.0403781	0	FALSE	0	hypoxic	NA
YAL010C	102.642	121.563	107.67	210.839	204.372	221.464	218	267.509	0.0531036	0.00339532	0	FALSE	0	hypoxic	NA
YAL011W	437.528	396.4	385.047	421.677	396.845	388.125	421	443.574	NA	NA	0	FALSE	FC<2	NA	NA
YAL012W	2546.65	2406	1959.07	1767.75	2640.03	1807	1802	2297.03	NA	NA	1	FALSE	FC<2	NA	NA
YAL013W	223.731	233.142	256.869	203.526	243.566	184.679	168	221.787	NA	NA	0	FALSE	FC<2	NA	NA
YAL014C	405.837	393.464	418.373	446.051	405.943	442.928	466	444.256	NA	NA	0	FALSE	FC<2	NA	NA
YAL015C	166.497	191.447	165.093	223.635	290.46	211.705	344	237.483	0.253773	0.211453	2	FALSE	0	NA	NA
YAL016C-A	78.5185	90.4379	69.2162	72.5138	96.5866	112.609	69	55.9585	0.279574	0.409562	0	NA	0	NA	NA
YAL016C-B	25.5422	20	27.1737	54.233	27.9961	21.771	39	20	0.610873	0.592561	0	NA	0	NA	NA
YAL016W	817.35	1027.7	1111.05	1290.62	1260.52	1058.52	950	1068.67	NA	NA	0	FALSE	FC<2	NA	NA
YAL017W	165.078	278.361	352.233	528.315	425.541	282.273	339	302.313	0.075487	0.815493	1	FALSE	0	NA	NA
YAL018C	20	20	20	20	20	20	20	20	NA	NA	0	FALSE	FC<2	NA	NA
YAL019W	836.27	634.24	547.064	370.491	577.42	655.384	413	514.546	0.362156	0.641657	2	FALSE	0	NA	NA
YAL019W-A	20	20	20	20	20	20	20	20	NA	NA	0	NA	FC<2	NA	NA
YAL020C	425.703	352.943	440.42	358.913	391.246	383.621	551	448.351	NA	NA	0	FALSE	FC<2	NA	NA
YAL021C	461.651	364.688	363	416.193	467.535	440.676	321	494.755	NA	NA	0	FALSE	FC<2	NA	NA
YAL022C	627.202	651.858	644.992	768.403	565.521	522.505	453	599.166	NA	NA	1	FALSE	FC<2	NA	NA
YAL023C	2471.44	2388.38	2565.1	2272.3	1840.04	1912.85	1449	2011.78	NA	NA	1	FALSE	FC<2	NA	NA
YAL024C	134.333	115.69	135.356	182.808	157.478	108.105	51	148.085	0.327517	0.548085	0	FALSE	0	NA	NA
YAL025C	1257.72	685.919	487.077	268.118	681.005	728.204	564	532.289	0.219936	0.78813	1	TRUE	0	NA	NA
YAL026C	551.049	665.365	700.365	891.493	887.476	1135.85	923	1164.89	0.0270229	0.00198395	0	FALSE	0	hypoxic	NA
YAL026C-A	24.1232	56.9641	56.3983	89.5759	48.9932	67.5653	121	64.83	0.36395	0.399187	0	NA	0	NA	NA
YAL027W	52.5034	75.7564	68.1907	124.919	67.1906	42.7914	53	79.8433	0.348642	0.730865	0	FALSE	0	NA	NA
YAL028W	32.6372	76.931	107.157	236.432	214.87	186.931	178	200.632	0.0329374	0.129867	5	FALSE	0	hypoxic	protein modification
YAL029C	575.645	525.01	575.263	642.265	694.303	561.543	617	536.383	NA	NA	0	FALSE	FC<2	NA	NA
YAL030W	256.841	365.862	374.793	455.801	378.647	306.296	261	315.279	NA	NA	0	FALSE	FC<2	NA	NA
YAL031C	152.307	167.369	224.055	184.636	123.883	123.87	89	246.354	0.461204	0.0412071	0	FALSE	0	aerobic	NA
YAL031W-A	20	20	20	20	20	20	20	20	NA	NA	0	NA	FC<2	NA	NA
YAL032C	207.648	171.48	135.356	155.996	137.881	125.371	171	153.545	NA	NA	0	FALSE	FC<2	NA	NA
YAL033W	721.33	783.991	909.551	746.466	921.772	1021.74	1056	685.151	NA	NA	0	FALSE	FC<2	NA	NA
YAL034C	108.318	129.197	190.216	206.573	198.072	131.377	119	255.226	0.347129	0.671229	0	FALSE	0	NA	NA
YAL034C-B	20	20	20	20	20	20	20	20	NA	NA	0	NA	FC<2	NA	NA
YAL034W-A	226.096	161.496	242	248.619	181.975	170.415	192	163.099	NA	NA	0	FALSE	FC<2	NA	NA
YAL035W	5808.48	5161.42	4219.62	3338.07	4760.74	4603.45	4491	4929.81	NA	NA	1	TRUE	FC<2	NA	NA
YAL036C	1658.82	1421.75	1001.33	630.687	1234.63	1269.48	1286	1070.72	0.205655	0.930465	1	TRUE	0	NA	NA
YAL037C-A	20	28.1884	22.5593	35.3429	20	21.0203	32	30.709	NA	NA	0	NA	FC<2	NA	NA
YAL037C-B	31.2182	58.1387	56.3983	75.5606	97.2865	55.5537	120	70.2894	0.401906	0.305276	0	NA	0	NA	NA
YAL037W	80.8836	73.4074	128.178	89.5759	145.58	84.832	101	96.9038	NA	NA	0	FALSE	FC<2	NA	NA
YAL038W	11384.7	10187.8	10942.3	12109.2	10697.3	8814.27	5640	10836.8	0.234359	0.0995398	2	TRUE	0	NA	NA
YAL039C	205.283	207.303	185.089	135.887	117.584	103.6	142	107.14	0.0509239	0.080443	4	FALSE	0	NA	NA
YAL040C	654.164	906.728	728.564	460.067	432.54	388.125	247	395.804	0.0325004	4.3e-05	1	FALSE	0	aerobic	NA
YAL041W	404.891	361.164	376.331	445.442	525.627	364.102	407	391.71	NA	NA	0	FALSE	FC<2	NA	NA
YAL042C-A	28.8532	33.4738	35.8899	20.1089	28.696	42.7914	20	47.0871	0.948136	0.868561	0	NA	0	NA	NA
YAL042W	1914.72	1864.55	1803.21	1926.8	1751.86	2145.57	2138	2656.67	NA	NA	1	FALSE	FC<2	NA	NA
YAL043C	466.854	386.417	379.92	382.678	401.044	391.879	294	513.181	NA	NA	0	FALSE	FC<2	NA	NA
YAL044C	1102.57	1020.66	994.662	1149.86	1184.24	913.633	1134	946.518	NA	NA	1	FALSE	FC<2	NA	NA
YAL044W-A	20	25.2521	33.839	52.4049	53.1926	36.0348	30	30.709	0.0457006	0.623814	0	NA	0	hypoxic	NA
YAL045C	25.0692	20	30.7627	40.2177	46.1936	32.2812	37	43.675	0.0900853	0.619573	0	FALSE	0	NA	NA
YAL046C	180.214	168.543	205.085	203.526	221.169	210.203	181	197.902	NA	NA	1	FALSE	FC<2	NA	NA
YAL047C	111.156	102.77	88.6992	79.8261	111.285	68.316	56	60.7355	NA	NA	0	FALSE	FC<2	NA	NA
YAL047W-A	20	20	20	20	20	20	20	20	NA	NA	0	NA	FC<2	NA	NA
YAL048C	85.6136	81.0418	114.335	126.747	76.9893	89.3364	20	124.883	0.767311	0.708762	0	FALSE	0	NA	NA
YAL049C	169.335	186.161	176.886	199.261	116.884	85.5827	92	100.998	0.0428359	0.000210236	4	FALSE	0	aerobic	NA
YAL051W	195.823	180.876	207.136	225.463	151.179	151.647	150	239.53	NA	NA	0	FALSE	FC<2	NA	NA
YAL053W	702.883	732.312	790.09	673.952	755.895	712.439	658	954.707	NA	NA	1	FALSE	FC<2	NA	NA
YAL054C	123.454	109.817	167.144	206.573	223.269	253.745	232	249.084	0.0279593	0.00726865	2	FALSE	0	hypoxic	NA
YAL055W	128.184	137.419	202.009	258.978	166.577	130.626	154	138.532	0.164113	0.79099	0	FALSE	0	NA	NA
YAL056C-A	25.5422	26.4267	20	35.9522	49.6931	30.7798	33	20	0.320079	0.354929	0	NA	0	NA	NA
YAL056W	429.96	522.073	592.183	634.953	641.811	560.041	280	348.717	0.114196	0.0474254	0	FALSE	0	aerobic	NA
YAL058W	159.402	193.208	177.398	187.073	163.777	193.687	192	254.543	NA	NA	1	FALSE	FC<2	NA	NA
YAL059C-A	20	20	20	20	20	20	20	20	NA	NA	0	NA	FC<2	NA	NA
YAL059W	291.843	210.239	119.975	57.2798	134.381	252.995	166	88.7148	0.211898	0.815493	2	TRUE	0	NA	NA
YAL060W	543.481	1037.69	1278.7	2311.91	1625.17	1063.03	1129	1299.33	0.0563173	0.89946	1	FALSE	0	NA	NA
YAL061W	153.726	857.986	1067.98	1739.11	831.484	211.705	170	190.396	0.105441	0.189905	0	TRUE	0	NA	NA
YAL062W	192.039	258.394	235.335	290.055	328.954	346.835	326	400.581	0.0222119	0.0147475	1	FALSE	0	hypoxic	NA
YAL063C	55.8144	63.424	71.267	95.6695	97.2865	104.351	58	85.9851	NA	NA	0	FALSE	FC<2	NA	NA
YAL063C-A	20	20	20	20	20	20	20	20	NA	NA	0	NA	FC<2	NA	NA
YAL064C-A	24.5962	20.5541	38.9661	40.8271	20	38.287	20	36.1683	0.860102	0.9411	0	FALSE	0	NA	NA
YAL064W	20	20	20	20	20	20	20	20	NA	NA	0	FALSE	FC<2	NA	NA
YAL064W-B	20	20	20	20	20	20	20	20	NA	NA	0	FALSE	FC<2	NA	NA
YAL065C	20	20	20	20	20	20	20	20	NA	NA	0	FALSE	FC<2	NA	NA
YAL066W	20	20	20	20	20	20	20	20	NA	NA	1	FALSE	FC<2	NA	NA
YAL067C	20	31.1247	35.3771	34.7335	68.5905	69.0668	90	135.119	0.00747705	0.00029105	0	FALSE	0	hypoxic	transport
YAL067W-A	0	0	0	0	0	0	0	0	NA	NA	0	NA	reads0	NA	NA
YAL068C	0	0	0	0	0	0	0	10.2363	NA	NA	5	FALSE	PAU	NA	NA
YAL068W-A	0	0	0	0	0	0	0	0	NA	NA	0	NA	reads0	NA	NA
YAL069W	0	0	0	0	0	0	0	0	NA	NA	1	FALSE	reads0	NA	NA
YAR002C-A	1581.25	1640.21	1981.63	2016.98	1993.32	2041.22	2079	1936.03	NA	NA	0	FALSE	FC<2	NA	NA
YAR002W	159.875	147.402	135.356	112.122	102.186	126.122	86	126.93	NA	NA	1	FALSE	FC<2	NA	NA
YAR003W	298.938	315.358	292.246	360.741	445.838	343.832	308	362.366	NA	NA	1	FALSE	FC<2	NA	NA
YAR007C	333.94	317.707	416.322	485.66	459.836	330.319	273	249.084	NA	NA	1	FALSE	FC<2	NA	NA
YAR008W	247.854	226.682	254.818	183.417	305.857	264.255	221	225.881	NA	NA	2	FALSE	FC<2	NA	NA
YAR009C	20	20	20	20	23.7967	20	23	29.3441	NA	NA	0	FALSE	FC<2	NA	NA
YAR010C	0	0	0	0	0	0	0	0	NA	NA	0	FALSE	reads0	NA	NA
YAR014C	605.444	519.724	455.801	400.349	603.316	529.262	328	473.6	NA	NA	0	FALSE	FC<2	NA	NA
YAR015W	1428.47	1481.65	1102.84	465.551	790.89	619.349	637	720.637	0.119029	0.0359665	1	FALSE	0	aerobic	NA
YAR018C	214.27	240.776	233.284	304.071	217.67	260.502	205	151.498	0.326872	0.164177	1	FALSE	0	NA	NA
YAR019C	105.007	98.0723	93.3136	143.809	131.582	105.852	79	96.9038	NA	NA	0	FALSE	FC<2	NA	NA
YAR019W-A	20	20	20	20	20	20	20	20	NA	NA	0	NA	FC<2	NA	NA
YAR020C	11.8251	7.63437	4.1017	14.0153	9.09873	2.25218	9	14.3308	NA	NA	5	FALSE	PAU	NA	NA
YAR023C	20	20	30.7627	20	23.7967	25.5247	20	21.1551	NA	NA	1	FALSE	FC<2	NA	NA
YAR027W	259.206	509.154	674.729	884.79	583.719	544.276	582	817.541	0.0750014	0.803352	2	FALSE	0	NA	NA
YAR028W	151.361	176.765	216.365	278.477	283.461	272.513	212	265.462	NA	NA	3	FALSE	FC<2	NA	NA
YAR029W	27.9072	20	20	20	33.5953	47.2957	20	46.4046	0.537482	0.768631	2	FALSE	0	NA	NA
YAR030C	42.0973	61.075	35.3771	61.5453	79.7889	79.5769	155	95.539	0.092454	0.0144917	0	FALSE	0	hypoxic	*dubious ORF
YAR031W	50.1384	37.5846	53.3221	68.2483	86.7879	112.609	95	93.4917	0.022383	0.00244393	1	FALSE	0	hypoxic	NA
YAR033W	97.4387	113.928	150.225	175.496	148.379	142.638	201	136.484	0.197218	0.592735	1	FALSE	0	NA	NA
YAR035C-A	20	20	20	20	20	20	20	20	NA	NA	0	NA	FC<2	NA	NA
YAR035W	206.229	188.51	172.784	121.872	139.281	191.435	148	190.396	NA	NA	0	FALSE	FC<2	NA	NA
YAR042W	423.338	466.284	626.022	602.048	453.537	563.044	350	800.48	0.904217	0.475503	1	FALSE	0	NA	NA
YAR047C	20	20	20	20	20	20	20	20	NA	NA	0	FALSE	FC<2	NA	NA
YAR050W	67.6395	48.7425	49.2204	60.936	38.4946	59.3073	48	70.2894	NA	NA	0	FALSE	FC<2	NA	NA
YAR053W	20	20	20	20	20.2972	23.2725	20	20	NA	NA	0	FALSE	FC<2	NA	NA
YAR060C	0	0	0	0	0	0	0	0	NA	NA	0	FALSE	reads0	NA	NA
YAR061W	0	0	0	0	0	0	0	0	NA	NA	0	FALSE	reads0	NA	NA
YAR062W	0	0	0	0	0	0	0	0	NA	NA	NA	FALSE	reads0	NA	NA
YAR064W	20	20	20	20	20	20	20	20	NA	NA	0	FALSE	FC<2	NA	NA
YAR066W	20	20	20	20	20	20	20	20	NA	NA	0	FALSE	FC<2	NA	NA
YAR068W	20	20	20	20	20	20	20	20	NA	NA	4	FALSE	FC<2	NA	NA
YAR069C	0	0	0	0	0	0	0	0	NA	NA	1	FALSE	reads0	NA	NA
YAR070C	20	20	20	20	20	20	20	20	NA	NA	0	FALSE	FC<2	NA	NA
YAR071W	249.273	462.76	503.996	237.65	324.755	199.693	300	111.917	0.430577	0.152546	2	TRUE	0	NA	NA
YAR073W	20	20	20	20	20	20	20	20	NA	NA	4	TRUE	FC<2	NA	NA
YAR075W	20	20	20	20	20	20	20	20	NA	NA	2	TRUE	FC<2	NA	NA
YBL001C	2019.25	2027.81	2656.87	4059.56	4236.51	3499.88	2821	2374.83	0.0579308	0.0664653	1	FALSE	0	NA	NA
YBL002W	1570.84	1532.75	1608.38	1175.46	1666.47	1391.85	1411	859.168	NA	NA	2	FALSE	FC<2	NA	NA
YBL003C	3356.43	3313.9	3235.21	3087.63	2868.9	2912.82	2658	1885.53	NA	NA	1	FALSE	FC<2	NA	NA
YBL004W	893.03	762.262	472.721	208.401	552.923	524.757	650	421.736	0.273204	0.842449	2	FALSE	0	NA	NA
YBL005W	331.102	432.81	412.221	539.283	689.404	625.355	631	589.612	0.0246522	0.00684851	1	FALSE	0	hypoxic	NA
YBL005W-A	0	0	0	0	0	0	0	0	NA	NA	0	FALSE	reads0	NA	NA
YBL005W-B	20	29.9502	38.4534	62.7641	95.1867	62.3102	71	76.4312	0.0232388	0.127731	0	FALSE	0	hypoxic	unknown
YBL006C	191.566	220.222	277.89	272.993	191.073	260.502	213	180.842	NA	NA	0	FALSE	FC<2	NA	NA
YBL006W-A	0	0	0	0	0	0	0	0	NA	NA	0	NA	reads0	NA	NA
YBL007C	871.745	891.459	1137.2	1316.22	983.363	891.111	534	1011.35	0.282032	0.472492	0	FALSE	0	NA	NA
YBL008W	161.294	140.355	140.483	132.84	153.279	171.916	208	205.409	NA	NA	1	FALSE	FC<2	NA	NA
YBL008W-A	20	20	20	20	20	20	20	20	NA	NA	0	NA	FC<2	NA	NA
YBL009W	500.437	398.749	379.407	351.601	431.14	340.829	280	257.955	NA	NA	2	FALSE	FC<2	NA	NA
YBL010C	169.808	153.862	184.576	213.276	157.478	149.394	126	145.356	NA	NA	0	FALSE	FC<2	NA	NA
YBL011W	604.498	805.72	751.123	930.492	929.471	1227.44	1118	1358.02	0.0212109	0.000410164	0	FALSE	0	hypoxic	NA
YBL012C	27.4342	20	34.3517	25.5931	30.0958	25.5247	32	28.6617	NA	NA	0	FALSE	FC<2	NA	NA
YBL013W	25.0692	20	30.25	22.5463	38.4946	39.0377	20	38.2156	NA	NA	2	FALSE	FC<2	NA	NA
YBL014C	327.791	243.125	177.911	205.354	207.171	271.012	185	255.908	NA	NA	0	FALSE	FC<2	NA	NA
YBL015W	163.659	296.566	335.314	370.491	349.251	458.693	493	606.672	0.00747705	0.00647966	3	FALSE	0	hypoxic	NA
YBL016W	279.072	248.411	231.233	216.932	254.765	185.429	143	153.545	NA	NA	2	FALSE	FC<2	NA	NA
YBL017C	487.666	559.658	701.39	765.356	557.122	672.65	416	621.686	NA	NA	1	FALSE	FC<2	NA	NA
YBL018C	583.213	457.475	451.699	370.491	541.025	728.955	660	469.506	NA	NA	0	FALSE	FC<2	NA	NA
YBL019W	138.117	125.673	156.377	223.635	232.368	210.954	222	211.551	NA	NA	0	FALSE	FC<2	NA	NA
YBL020W	399.688	419.303	401.966	394.865	389.846	530.763	469	483.154	NA	NA	0	FALSE	FC<2	NA	NA
YBL021C	215.217	208.477	222.517	194.995	216.27	231.974	270	193.125	NA	NA	0	FALSE	FC<2	NA	NA
YBL022C	951.683	1005.39	1000.81	1273.56	1431.3	914.384	854	1433.08	NA	NA	1	FALSE	FC<2	NA	NA
YBL023C	332.048	345.308	373.767	407.662	470.335	460.195	355	481.789	NA	NA	0	FALSE	FC<2	NA	NA
YBL024W	964.927	780.467	620.895	487.488	586.518	718.444	680	809.352	NA	NA	1	TRUE	FC<2	NA	NA
YBL025W	104.534	103.358	85.6229	88.9665	102.886	101.348	55	92.8093	NA	NA	0	FALSE	FC<2	NA	NA
YBL026W	161.767	149.164	195.856	291.883	233.068	319.058	261	203.362	0.116423	0.0730484	0	FALSE	0	NA	NA
YBL027W	9921.72	7567.42	6924.69	4575.07	4666.25	4981.82	6828	5147.5	0.0837444	0.381281	1	TRUE	0	NA	NA
YBL028C	2015.94	1553.89	1165.91	651.406	1064.55	1523.22	1059	681.056	0.181824	0.492055	2	TRUE	0	NA	NA
YBL029C-A	201.499	298.328	337.365	215.713	132.282	117.113	72	103.728	0.0246522	3.01e-06	1	NA	0	aerobic	DNA metabolism
YBL029W	70.0045	123.324	143.559	137.715	100.086	71.3189	67	72.3367	0.0839753	0.187972	3	FALSE	0	NA	NA
YBL030C	1878.3	2376.64	2177.49	1433.21	1070.85	559.291	673	499.532	0.0144822	4.46e-11	4	FALSE	0	aerobic	respiration
YBL031W	245.016	266.028	235.848	249.228	297.459	225.968	167	268.874	NA	NA	0	FALSE	FC<2	NA	NA
YBL032W	1003.71	1166.88	1293.06	1302.81	1151.34	1138.1	1002	1012.71	NA	NA	0	FALSE	FC<2	NA	NA
YBL033C	434.69	425.176	445.034	471.645	340.153	354.343	660	554.808	NA	NA	0	FALSE	FC<2	NA	NA
YBL034C	215.217	219.048	217.903	230.947	242.166	237.229	96	201.314	0.350596	0.55959	0	FALSE	0	NA	NA
YBL035C	236.502	192.621	171.246	132.231	188.274	181.676	83	199.949	0.685976	0.472458	0	TRUE	0	NA	NA
YBL036C	405.837	324.754	418.373	404.615	530.526	510.493	387	545.937	NA	NA	1	FALSE	FC<2	NA	NA
YBL037W	156.564	156.798	185.602	213.276	259.664	150.145	116	193.808	0.301672	0.883291	0	FALSE	0	NA	NA
YBL038W	261.571	285.408	341.466	437.52	382.847	294.284	312	365.095	NA	NA	2	FALSE	FC<2	NA	NA
YBL039C	2794.5	1650.2	827.518	334.539	1042.85	1406.86	960	952.66	0.133394	0.634813	3	TRUE	0	NA	NA
YBL039C-A	0	0	0	0	0	0	0	0	NA	NA	0	NA	reads0	NA	NA
YBL039W-B	20	39.9336	50.7585	62.7641	59.4917	38.287	84	60.0531	0.184769	0.504401	0	NA	0	NA	NA
YBL040C	817.823	1116.97	1457.64	2016.98	1571.28	1924.86	1546	1613.93	0.0632474	0.299805	1	FALSE	0	NA	NA
YBL041W	884.043	1104.05	1102.33	1410.06	1579.68	1392.6	1684	1539.54	NA	NA	0	FALSE	FC<2	NA	NA
YBL042C	1304.54	1444.66	1215.64	983.507	466.135	1713.91	814	1191.51	0.77025	0.897059	0	FALSE	0	NA	NA
YBL043W	40.2053	20	20	20	20.2972	20	20	20	0.53415	0.0505776	1	FALSE	0	NA	NA
YBL044W	20	20	20	20	20	20	20	20	NA	NA	0	FALSE	FC<2	NA	NA
YBL045C	641.392	579.038	696.776	563.658	367.449	237.229	82	191.76	0.0417171	1.11e-09	4	FALSE	0	aerobic	respiration
YBL046W	273.396	267.203	253.793	257.759	256.164	280.021	231	257.955	NA	NA	0	FALSE	FC<2	NA	NA
YBL047C	711.87	936.091	1084.9	1361.92	989.662	822.795	1066	1140.33	NA	NA	0	FALSE	FC<2	NA	NA
YBL048W	20	20	26.661	20	23.0968	20	20	20	NA	NA	0	FALSE	FC<2	NA	NA
YBL049W	36.8943	49.3298	48.7077	59.1079	78.3891	66.8146	41	58.0058	0.243081	0.752832	0	TRUE	0	NA	NA
YBL050W	385.025	401.685	497.331	567.314	508.829	359.598	343	477.695	NA	NA	0	FALSE	FC<2	NA	NA
YBL051C	561.928	609.575	695.238	709.295	666.307	585.566	423	712.448	NA	NA	1	FALSE	FC<2	NA	NA
YBL052C	608.282	560.245	611.153	477.738	628.513	520.253	442	539.113	NA	NA	0	FALSE	FC<2	NA	NA
YBL053W	31.6912	32.2993	36.4026	31.6867	30.7957	33.0319	62	23.2023	0.946651	0.866675	0	FALSE	0	NA	NA
YBL054W	806.471	187.923	56.3983	41.4365	188.274	262.754	193	184.254	0.16061	0.842859	1	TRUE	0	NA	NA
YBL055C	336.305	389.353	293.271	205.964	280.661	340.829	380	279.11	NA	NA	0	FALSE	FC<2	NA	NA
YBL056W	1342.38	1725.37	1986.25	2486.19	2325.08	2197.37	1679	2116.87	NA	NA	0	FALSE	FC<2	NA	NA
YBL057C	284.748	344.134	335.827	297.977	340.153	352.09	312	290.029	NA	NA	0	FALSE	FC<2	NA	NA
YBL058W	666.462	732.312	868.022	946.336	938.569	789.013	892	906.938	NA	NA	1	FALSE	FC<2	NA	NA
YBL059C-A	165.551	186.748	251.229	351.601	536.125	295.035	218	242.942	0.0743336	0.313491	2	NA	0	NA	NA
YBL059W	126.292	138.006	127.153	142.59	121.783	108.105	185	90.762	0.994793	0.925835	1	FALSE	0	NA	NA
YBL060W	415.77	347.657	369.153	335.757	528.426	341.58	412	324.833	NA	NA	0	FALSE	FC<2	NA	NA
YBL061C	360.902	317.707	350.695	340.023	376.548	248.49	185	227.246	0.0671971	0.00350554	2	FALSE	0	aerobic	NA
YBL062W	20	20	20	20	20	20	20	20	NA	NA	0	FALSE	FC<2	NA	NA
YBL063W	262.044	248.411	250.716	268.728	276.462	209.452	215	223.152	NA	NA	0	FALSE	FC<2	NA	NA
YBL064C	626.256	679.459	695.75	846.401	586.518	325.815	519	549.349	0.127324	0.123397	2	TRUE	0	NA	NA
YBL065W	20	20	20	20	20	20	20	20	NA	NA	1	FALSE	FC<2	NA	NA
YBL066C	179.268	160.322	200.47	161.48	194.573	152.397	89	193.808	0.634466	0.432199	1	FALSE	0	NA	NA
YBL067C	489.085	456.888	455.801	562.439	603.316	819.042	801	754.075	NA	NA	0	FALSE	FC<2	NA	NA
YBL068W	294.208	263.092	189.191	157.215	244.266	222.966	183	153.545	NA	NA	0	TRUE	FC<2	NA	NA
YBL068W-A	0	0	0	0	0	0	0	0	NA	NA	0	NA	reads0	NA	NA
YBL069W	131.968	145.053	139.97	146.246	125.982	160.655	170	142.626	NA	NA	1	FALSE	FC<2	NA	NA
YBL070C	48.2463	43.4572	33.3263	23.1557	29.3959	69.0668	27	34.1211	0.580777	0.960034	1	FALSE	0	NA	NA
YBL071C	123.454	88.0889	50.7585	62.7641	58.7918	27.7769	48	34.8035	0.103868	0.0343613	0	FALSE	0	aerobic	unknown
YBL071C-B	20	20	20	20	20	20	20	20	NA	NA	0	NA	FC<2	NA	NA
YBL071W-A	293.735	170.305	101.517	68.2483	146.98	146.392	98	110.552	0.160026	0.504812	1	NA	0	NA	NA
YBL072C	2950.12	2634.44	2502.55	2077.92	2170.4	2298.72	2196	2534.51	NA	NA	0	TRUE	FC<2	NA	NA
YBL073W	20	20	20	20	20	20	20	20	NA	NA	0	FALSE	FC<2	NA	NA
YBL074C	39.7323	20	43.0678	20	29.3959	38.287	20	39.5804	0.986715	0.901253	0	FALSE	0	NA	NA
YBL075C	209.54	257.22	243.538	199.87	293.259	230.473	334	226.564	NA	NA	0	TRUE	FC<2	NA	NA
YBL076C	3579.22	3161.8	2935.28	2618.42	2792.61	2724.38	2777	2645.06	NA	NA	0	FALSE	FC<2	NA	NA
YBL077W	20	20	20	20	23.0968	20.2696	27	20	NA	NA	1	TRUE	FC<2	NA	NA
YBL078C	30.7452	59.3132	59.4746	191.948	144.18	97.5943	34	140.579	0.368404	0.888996	2	TRUE	0	NA	NA
YBL079W	543.008	637.764	526.043	489.925	607.515	488.722	478	479.742	NA	NA	0	FALSE	FC<2	NA	NA
YBL080C	96.4927	109.817	139.97	131.622	197.373	130.626	124	168.558	0.311116	0.795874	1	FALSE	0	NA	NA
YBL081W	358.064	217.873	220.979	138.325	158.878	216.96	152	285.252	0.487742	0.270042	1	FALSE	0	NA	NA
YBL082C	328.264	269.552	276.352	233.385	284.86	222.966	169	219.057	NA	NA	0	FALSE	FC<2	NA	NA
YBL083C	25.5422	24.6649	20	20	20	20	20	20	NA	NA	0	FALSE	FC<2	NA	NA
YBL084C	134.333	152.687	162.017	187.073	161.677	123.87	77	171.288	0.313067	0.434888	0	FALSE	0	NA	NA
YBL085W	521.25	475.093	591.67	613.016	480.833	482.717	279	547.984	0.456167	0.318238	0	FALSE	0	NA	NA
YBL086C	189.674	361.752	305.064	293.711	151.879	84.832	47	46.4046	0.0172378	2.49e-11	2	FALSE	0	aerobic	unknown
YBL087C	3959.51	3916.43	3866.88	3351.48	2453.16	3245.39	2955	2682.6	NA	NA	0	TRUE	FC<2	NA	NA
YBL088C	189.201	179.701	250.204	240.697	286.96	212.455	213	197.902	NA	NA	0	FALSE	FC<2	NA	NA
YBL089W	118.724	163.258	144.585	177.324	153.979	162.907	174	167.193	NA	NA	0	FALSE	FC<2	NA	NA
YBL090W	159.875	168.543	320.958	287.008	320.555	268.009	158	227.246	0.219517	0.823707	2	FALSE	0	NA	NA
YBL091C	1077.03	1188.03	1007.99	1237.61	1197.53	937.656	1081	1227.68	NA	NA	0	FALSE	FC<2	NA	NA
YBL091C-A	83.7216	122.15	163.555	233.994	147.679	141.887	152	171.288	0.0724919	0.926287	0	NA	0	NA	NA
YBL092W	10778.8	11685.3	12033.4	10271.4	10106.6	12242.1	10916	9421.51	NA	NA	0	TRUE	FC<2	NA	NA
YBL093C	217.109	183.225	215.852	358.913	438.139	710.937	679	853.027	0.0107624	7.3e-17	3	FALSE	0	hypoxic	transcription
YBL094C	20	20	20	20	20	20	20	20	NA	NA	1	FALSE	FC<2	NA	NA
YBL095W	30.2722	20	20	23.1557	20.2972	20	31	20	NA	NA	0	FALSE	FC<2	NA	NA
YBL096C	20	20	20	20	20	20	20	20	NA	NA	0	FALSE	FC<2	NA	NA
YBL097W	110.683	103.945	120.487	167.574	102.886	127.623	109	80.5257	0.533766	0.487536	0	FALSE	0	NA	NA
YBL098W	256.841	230.206	278.915	336.367	288.36	309.299	256	342.575	NA	NA	0	FALSE	FC<2	NA	NA
YBL099W	2525.36	2950.98	2852.22	2754.31	2243.19	1831.02	1699	2103.22	NA	NA	2	FALSE	FC<2	NA	NA
YBL100C	424.757	633.065	621.407	652.624	543.824	403.14	206	473.6	0.167743	0.113916	0	FALSE	0	NA	NA
YBL100W-A	0	0	0	0	0	0	0	0	NA	NA	0	NA	reads0	NA	NA
YBL100W-B	46.8273	24.0776	39.9916	61.5453	85.3881	36.0348	24	124.883	0.63692	0.482934	0	NA	0	NA	NA
YBL100W-C	20	20	25.6356	22.5463	20	20	20	20	NA	NA	0	NA	FC<2	NA	NA
YBL101C	207.175	228.444	351.721	429.599	401.744	226.719	284	333.704	0.182389	0.998384	0	FALSE	0	NA	NA
YBL102W	644.704	808.656	897.759	1200.44	970.065	813.036	680	789.561	NA	NA	0	FALSE	FC<2	NA	NA
YBL103C	288.059	323.58	315.318	296.758	288.36	305.545	300	335.069	NA	NA	0	FALSE	FC<2	NA	NA
YBL104C	294.208	279.535	191.754	234.604	262.463	237.229	169	257.955	NA	NA	0	FALSE	FC<2	NA	NA
YBL105C	371.781	423.414	426.064	444.833	409.443	351.34	209	391.027	0.197352	0.208161	0	FALSE	0	NA	NA
YBL106C	97.4387	104.532	93.3136	109.685	185.474	421.157	691	979.957	0.00848142	5.88e-32	4	FALSE	0	hypoxic	protein transport
YBL107C	318.804	332.976	375.305	433.864	476.634	332.571	427	419.689	NA	NA	1	FALSE	FC<2	NA	NA
YBL107W-A	0	0	0	0	0	0	0	0	NA	NA	1	NA	reads0	NA	NA
YBL108C-A	0	0	0	0	0	0	0	55.9585	NA	NA	3	NA	PAU	NA	NA
YBL108W	0	0	0	0	0	0	0	0	NA	NA	1	FALSE	reads0	NA	NA
YBL109W	20	20	20	20	20	20	20	20	NA	NA	1	FALSE	FC<2	NA	NA
YBL111C	20	20	20	20	20	20	20	20	NA	NA	0	FALSE	FC<2	NA	NA
YBL112C	0	0	0	0	0	0	0	0	NA	NA	0	FALSE	reads0	NA	NA
YBL113C	81.8296	89.8507	92.8009	111.513	93.7869	94.5914	99	109.187	NA	NA	0	FALSE	FC<2	NA	NA
YBL113W-A	0	0	0	0	0	0	0	0	NA	NA	1	NA	reads0	NA	NA
YBR001C	298.465	408.145	486.051	714.779	667.007	268.76	274	335.069	0.141131	0.451401	1	TRUE	0	NA	NA
YBR002C	431.852	339.436	388.636	366.835	464.035	509.743	451	523.417	NA	NA	0	FALSE	FC<2	NA	NA
YBR003W	245.489	360.577	401.454	483.222	336.653	374.612	475	451.763	NA	NA	2	FALSE	FC<2	NA	NA
YBR004C	298.938	319.469	325.572	244.353	289.06	395.632	323	399.899	NA	NA	0	FALSE	FC<2	NA	NA
YBR005W	148.996	180.289	196.369	283.962	190.373	168.163	320	330.974	0.196781	0.192933	1	FALSE	0	NA	NA
YBR006W	60.5444	61.075	127.153	171.23	164.477	136.632	183	230.658	0.019468	0.0677625	1	TRUE	0	hypoxic	NA
YBR007C	273.396	239.014	226.619	207.792	266.663	252.995	133	236.118	0.63021	0.637238	0	FALSE	0	NA	NA
YBR008C	257.314	214.937	252.767	211.448	247.766	295.035	395	376.014	NA	NA	0	FALSE	FC<2	NA	NA
YBR009C	5908.28	5965.97	5695.21	4242.36	5581.02	5547.86	5598	3066.12	NA	NA	1	FALSE	FC<2	NA	NA
YBR010W	4489.27	3849.48	3737.16	2995	3422.52	3613.99	2940	2054.77	0.0371783	0.109735	1	FALSE	0	aerobic	NA
YBR011C	3056.55	3150.65	2919.38	3269.22	4515.07	3442.83	3419	3942.35	NA	NA	1	FALSE	FC<2	NA	NA
YBR012C	46.3543	71.6456	67.1653	555.736	789.49	352.841	267	189.031	0.0708572	0.0241299	0	FALSE	0	hypoxic	*dubious ORF
YBR012W-A	0	0	0	0	0	0	0	0	NA	NA	0	FALSE	reads0	NA	NA
YBR012W-B	46.3543	28.7757	28.7119	103.591	119.683	80.3277	20	65.5124	0.341658	0.79099	0	FALSE	0	NA	NA
YBR013C	129.603	182.05	207.648	323.57	320.555	307.047	240	266.827	0.0279593	0.192933	0	FALSE	0	hypoxic	NA
YBR014C	488.139	635.414	858.793	1116.96	895.175	888.109	849	842.108	0.0514246	0.651873	0	FALSE	0	NA	NA
YBR015C	1464.42	1577.97	1396.63	1054.8	1067.35	967.685	908	902.843	NA	NA	0	FALSE	FC<2	NA	NA
YBR016W	163.659	228.444	152.788	201.698	187.574	225.218	269	328.245	0.159131	0.0573382	1	FALSE	0	NA	NA
YBR017C	530.71	490.949	465.03	443.005	475.934	468.453	339	341.893	NA	NA	1	FALSE	FC<2	NA	NA
YBR018C	20	20	20	40.8271	21.697	28.5276	20	20	0.502016	0.472737	1	FALSE	0	NA	NA
YBR019C	73.7885	83.9781	89.7246	139.543	98.6863	141.136	71	103.728	NA	NA	0	FALSE	FC<2	NA	NA
YBR020W	56.7604	84.5653	51.2712	48.7488	83.9883	111.858	63	123.518	0.510098	0.435245	0	FALSE	0	NA	NA
YBR021W	134.333	265.441	237.386	171.23	112.684	197.441	143	93.4917	0.349784	0.354595	0	FALSE	0	NA	NA
YBR022W	122.035	151.513	147.661	190.12	282.061	239.481	224	274.333	0.0307451	0.0151957	0	FALSE	0	hypoxic	NA
YBR023C	725.587	721.742	797.78	689.186	801.388	655.384	393	643.523	0.189104	0.174191	0	FALSE	0	NA	NA
YBR024W	92.7086	108.643	117.924	248.619	251.265	134.38	176	244.307	0.142778	0.502978	1	FALSE	0	NA	NA
YBR025C	1452.59	1384.76	1320.75	1452.71	1209.43	1198.91	1203	1015.44	NA	NA	0	TRUE	FC<2	NA	NA
YBR026C	284.275	309.486	444.522	710.514	587.918	274.015	354	375.332	0.184195	0.856363	0	TRUE	0	NA	NA
YBR027C	28.8532	33.4738	33.839	47.5301	74.8896	45.7943	75	20	0.560652	0.0493473	1	FALSE	0	hypoxic	NA
YBR028C	540.643	502.107	575.776	464.942	440.239	445.931	355	271.604	0.0201509	0.00791829	0	FALSE	0	aerobic	NA
YBR029C	738.831	783.404	676.78	683.092	733.498	852.074	870	945.153	NA	NA	1	FALSE	FC<2	NA	NA
YBR030W	345.292	271.901	151.25	145.637	306.557	236.479	224	216.328	0.326826	0.92253	1	TRUE	0	NA	NA
YBR031W	11074	8969.8	7623.52	4328.28	6229.13	6752.03	6064	6914.29	0.10814	0.344685	0	TRUE	0	NA	NA
YBR032W	32.6372	20	20	41.4365	29.3959	22.5218	56	23.2023	0.766017	0.823707	0	FALSE	0	NA	NA
YBR033W	131.022	115.69	81.0085	115.778	139.981	91.5885	144	167.876	0.447589	0.50929	0	FALSE	0	NA	NA
YBR034C	1983.3	880.889	591.157	307.117	797.189	887.358	607	789.561	0.191039	0.576337	1	TRUE	0	NA	NA
YBR035C	1149.4	1226.2	1570.95	2193.09	1711.96	1355.06	1513	1506.79	NA	NA	1	FALSE	FC<2	NA	NA
YBR036C	1189.13	1434.67	1726.3	1832.35	1308.82	1322.03	1311	1828.89	NA	NA	0	FALSE	FC<2	NA	NA
YBR037C	114.94	193.208	238.924	301.024	281.361	198.942	265	195.172	0.164113	0.700801	1	FALSE	0	NA	NA
YBR038W	420.973	468.633	408.119	488.707	382.847	397.885	207	375.332	0.261014	0.166076	1	FALSE	0	NA	NA
YBR039W	1092.64	1407.07	1438.16	1185.2	1016.26	845.317	1134	779.325	NA	NA	2	FALSE	FC<2	NA	NA
YBR040W	20	20	20	20	20	20	20	20	NA	NA	0	FALSE	FC<2	NA	NA
YBR041W	490.031	625.431	720.873	705.029	616.614	480.464	494	621.003	NA	NA	0	FALSE	FC<2	NA	NA
YBR042C	338.197	404.622	485.026	569.142	664.208	990.207	1086	1031.14	0.00747705	9.76e-14	1	FALSE	0	hypoxic	NA
YBR043C	428.068	401.098	338.903	442.395	414.342	643.372	547	734.968	0.0997527	0.0328604	1	FALSE	0	hypoxic	NA
YBR044C	143.32	162.084	210.212	254.712	130.882	152.397	107	203.362	0.483472	0.559944	3	FALSE	0	NA	NA
YBR045C	22.7042	29.9502	40.5043	66.4202	65.0909	33.0319	43	45.7222	0.128127	0.854231	0	FALSE	0	NA	NA
YBR046C	108.791	143.291	217.39	372.928	336.653	137.383	146	168.558	0.136317	0.734401	0	TRUE	0	NA	NA
YBR047W	26.0152	20	20	46.9207	27.2962	25.5247	20	22.5199	0.403818	0.833985	5	TRUE	0	NA	NA
YBR048W	7403.45	7502.24	7163.1	5203.32	6276.73	6551.58	6962	6098.12	NA	NA	1	TRUE	FC<2	NA	NA
YBR049C	533.075	534.406	528.606	517.956	552.223	450.435	360	446.986	NA	NA	1	FALSE	FC<2	NA	NA
YBR050C	39.7323	41.1081	34.8644	41.4365	58.0919	33.7827	20	25.2496	0.105609	0.332914	1	FALSE	0	NA	NA
YBR051W	20	22.9031	20	20	20	20	20	20	NA	NA	1	FALSE	FC<2	NA	NA
YBR052C	418.608	722.329	841.873	1282.09	914.773	518.001	650	621.003	0.184977	0.785047	1	TRUE	0	NA	NA
YBR053C	312.182	454.539	714.721	1385.68	1323.52	921.14	944	923.316	0.0297342	0.233918	2	TRUE	0	hypoxic	unknown
YBR054W	348.603	419.89	990.047	1012.76	288.36	232.725	89	66.1949	0.0213338	1.12e-05	2	TRUE	0	aerobic	mitochondrial function
YBR055C	256.368	259.569	254.818	295.54	295.359	305.545	296	283.205	NA	NA	0	FALSE	FC<2	NA	NA
YBR056C-B	0	0	0	0	0	0	0	0	NA	NA	0	NA	reads0	NA	NA
YBR056W	154.672	229.031	361.975	765.356	703.402	343.832	434	535.018	0.0618695	0.616367	1	TRUE	0	NA	NA
YBR056W-A	22.7042	20	20	20	21.697	27.7769	66	113.282	0.0190122	5.42e-06	0	NA	0	hypoxic	unknown
YBR057C	304.141	351.181	336.339	428.989	438.839	313.053	377	277.745	NA	NA	0	FALSE	FC<2	NA	NA
YBR058C	389.755	321.818	354.797	393.037	399.644	382.87	231	383.521	NA	NA	0	FALSE	FC<2	NA	NA
YBR058C-A	272.45	446.317	613.204	692.842	524.927	652.381	582	519.323	0.0804164	0.609537	0	NA	0	NA	NA
YBR059C	333.94	431.636	516.301	538.065	545.924	400.137	205	522.052	0.40143	0.76779	0	FALSE	0	NA	NA
YBR060C	447.461	398.749	407.094	425.333	413.642	412.899	561	427.878	NA	NA	0	FALSE	FC<2	NA	NA
YBR061C	517.939	387.004	320.958	173.058	277.861	340.079	349	300.948	0.106216	0.781045	2	TRUE	0	NA	NA
YBR062C	128.657	176.178	216.877	300.414	253.365	328.067	287	337.799	0.0286358	0.0379298	0	FALSE	0	hypoxic	NA
YBR063C	80.8836	87.5016	76.9068	122.481	109.885	113.36	184	131.707	0.107557	0.105176	1	FALSE	0	NA	NA
YBR064W	20	20	20	20	20	20	20	20	NA	NA	0	FALSE	FC<2	NA	NA
YBR065C	94.6007	53.4406	86.6484	69.467	70.6902	75.8233	46	133.072	0.995091	0.289222	0	FALSE	0	NA	NA
YBR066C	143.32	419.89	345.568	879.306	1023.26	1635.83	2434	2121.65	0.0107624	1.13e-10	4	FALSE	0	hypoxic	transcription
YBR067C	751.602	1205.06	1279.22	3699.42	5608.32	6658.19	5586	5862	0.0119813	8.1e-09	4	FALSE	0	hypoxic	cell wall
YBR068C	1304.07	2217.49	2338.48	1933.5	1280.12	1431.63	1516	1875.29	NA	NA	0	FALSE	FC<2	NA	NA
YBR069C	1860.32	1580.9	1409.45	1194.95	1244.43	1729.67	986	1551.83	NA	NA	0	TRUE	FC<2	NA	NA
YBR070C	384.552	457.475	421.962	439.348	395.445	445.18	467	354.177	NA	NA	0	FALSE	FC<2	NA	NA
YBR071W	266.774	300.677	369.153	338.195	277.861	240.983	350	373.967	NA	NA	1	FALSE	FC<2	NA	NA
YBR072C-A	20	20	20	20	20	20	20	20	NA	NA	0	NA	FC<2	NA	NA
YBR072W	20	33.4738	44.0933	84.701	67.8905	39.0377	61	41.6277	0.14155	0.621403	4	TRUE	0	NA	NA
YBR073W	601.187	456.3	493.742	453.364	741.197	622.352	529	579.376	NA	NA	0	FALSE	FC<2	NA	NA
YBR074W	524.088	570.229	557.831	499.066	506.03	533.766	530	433.337	NA	NA	1	FALSE	FC<2	NA	NA
YBR076C-A	58.6524	77.5182	59.4746	81.6542	49.6931	45.7943	36	51.864	0.184726	0.159369	0	NA	0	NA	NA
YBR076W	23.6502	31.712	24.6102	51.7956	30.0958	20	40	20	0.886513	0.669974	0	FALSE	0	NA	NA
YBR077C	209.067	251.347	295.322	272.384	224.669	272.513	190	237.483	NA	NA	0	FALSE	FC<2	NA	NA
YBR078W	11498.7	11500.9	10539.3	7685.25	7730.42	8095.08	6198	7054.87	NA	NA	0	FALSE	FC<2	NA	NA
YBR079C	1639.9	1237.94	1131.56	766.575	1082.75	1069.03	852	1073.45	0.239312	0.361756	0	TRUE	0	NA	NA
YBR080C	239.813	233.729	251.742	321.133	392.645	364.853	326	522.735	0.0389054	0.0101845	0	FALSE	0	hypoxic	NA
YBR081C	536.386	520.899	556.293	573.408	663.508	562.294	365	558.903	NA	NA	0	FALSE	FC<2	NA	NA
YBR082C	2394.82	2327.9	2605.09	3515.4	3095.67	3032.93	3764	2972.63	NA	NA	0	FALSE	FC<2	NA	NA
YBR083W	529.291	543.215	369.153	503.331	507.429	284.525	171	244.989	0.0637758	0.00037197	2	FALSE	0	aerobic	NA
YBR084C-A	6272.02	5372.25	4983.05	3729.89	4392.59	4462.31	5379	4274	NA	NA	1	TRUE	FC<2	NA	NA
YBR084W	3408.93	3182.94	2530.75	982.288	1565.68	1927.86	1953	1331.4	0.141756	0.338262	3	TRUE	0	NA	NA
YBR085C-A	277.653	543.215	1193.59	2869.48	3164.26	2117.05	2846	3167.12	0.0237479	0.0328604	2	NA	0	hypoxic	DNA metabolism
YBR085W	46.3543	37.5846	36.9153	184.636	284.86	440.676	384	704.259	0.0148828	4e-10	6	FALSE	0	hypoxic	respiration
YBR086C	2223.59	2619.18	2684.05	2147.38	1410.3	1585.53	1858	1666.47	NA	NA	0	FALSE	FC<2	NA	NA
YBR087W	350.968	367.037	375.305	432.645	405.244	349.838	332	326.88	NA	NA	0	FALSE	FC<2	NA	NA
YBR088C	470.638	517.375	432.216	380.85	438.839	389.627	501	346.67	NA	NA	0	FALSE	FC<2	NA	NA
YBR089C-A	338.197	559.071	603.462	868.338	702.002	554.786	491	421.736	0.127699	0.427447	0	NA	0	NA	NA
YBR089W	20	20	20	20	20	20	20	20	NA	NA	1	TRUE	FC<2	NA	NA
YBR090C	20	39.3464	37.9407	44.4833	20.9971	27.0261	27	36.1683	0.533067	0.931282	0	FALSE	0	NA	NA
YBR091C	113.048	131.546	123.051	98.1069	170.076	159.154	158	163.781	NA	NA	1	FALSE	FC<2	NA	NA
YBR092C	786.131	735.249	843.412	604.485	400.344	569.801	670	335.069	0.263812	0.366527	2	FALSE	0	NA	NA
YBR093C	1433.67	1914.47	2316.43	723.919	490.632	382.119	191	261.367	0.0172378	1.22e-12	2	TRUE	0	aerobic	phosphate metabolism
YBR094W	394.012	429.874	359.411	260.806	356.25	409.146	266	468.141	NA	NA	0	FALSE	FC<2	NA	NA
YBR095C	323.534	342.372	337.365	449.098	415.742	423.409	502	354.177	NA	NA	0	FALSE	FC<2	NA	NA
YBR096W	556.725	697.077	911.09	1394.22	996.661	808.532	821	625.098	0.116156	0.471894	0	FALSE	0	NA	NA
YBR097W	143.793	138.593	133.305	233.385	186.874	174.919	152	150.133	NA	NA	1	FALSE	FC<2	NA	NA
YBR098W	78.5185	132.721	83.0594	118.825	117.584	102.099	137	103.728	NA	NA	0	FALSE	FC<2	NA	NA
YBR099C	0	0	0	0	0	0	0	0	NA	NA	0	FALSE	reads0	NA	NA
YBR101C	890.665	1209.17	1937.54	1699.5	1769.35	1906.09	1991	1727.89	0.0839892	0.360065	1	FALSE	0	NA	NA
YBR102C	279.072	291.868	309.165	324.179	434.639	435.421	340	358.954	NA	NA	0	FALSE	FC<2	NA	NA
YBR103C-A	20	20	20	20	20	20	20	20	NA	NA	0	NA	FC<2	NA	NA
YBR103W	385.025	394.638	431.704	432.645	480.133	475.96	393	410.818	NA	NA	0	FALSE	FC<2	NA	NA
YBR104W	532.129	415.192	333.776	410.709	524.227	579.56	460	476.33	NA	NA	1	FALSE	FC<2	NA	NA
YBR105C	242.651	203.779	139.97	538.674	482.233	371.609	255	291.394	0.25858	0.515795	0	FALSE	0	NA	NA
YBR106W	3344.13	3367.34	3662.3	4383.73	3999.94	6514.05	7130	7270.52	0.0220362	9.16e-06	1	TRUE	0	hypoxic	NA
YBR107C	119.67	131.546	108.695	112.732	156.778	158.403	169	253.178	0.0217107	0.0054201	2	FALSE	0	hypoxic	NA
YBR108W	159.402	184.399	332.238	250.447	225.369	97.5943	167	262.05	0.301672	0.409219	1	FALSE	0	NA	NA
YBR109C	1053.85	1082.91	1056.19	1091.97	1212.93	963.932	1012	1048.88	NA	NA	0	FALSE	FC<2	NA	NA
YBR109W-A	20	20	20	20	20	20	20	20	NA	NA	0	NA	FC<2	NA	NA
YBR110W	341.981	422.827	537.322	499.675	445.138	464.699	390	447.668	NA	NA	0	FALSE	FC<2	NA	NA
YBR111C	644.231	739.947	958.772	1507.56	1237.43	966.935	1249	1048.2	0.100756	0.54255	0	FALSE	0	NA	NA
YBR111W-A	268.193	385.242	492.716	656.89	722.999	685.413	719	522.052	0.0241001	0.0133414	0	NA	0	hypoxic	NA
YBR112C	461.178	394.051	372.229	345.507	261.064	259.751	247	244.989	NA	NA	1	FALSE	FC<2	NA	NA
YBR113W	52.0304	33.4738	45.6314	24.3744	34.2952	36.0348	21	20	0.273939	0.171343	1	FALSE	0	NA	NA
YBR114W	156.564	206.715	152.788	160.262	177.075	108.855	79	122.836	0.113376	0.0253896	2	FALSE	0	aerobic	NA
YBR115C	585.578	538.517	523.479	629.469	860.88	834.056	600	742.474	NA	NA	2	FALSE	FC<2	NA	NA
YBR116C	20	20	20	20	20	20	20	20	NA	NA	1	FALSE	FC<2	NA	NA
YBR117C	42.5703	65.1858	63.5763	157.215	255.464	100.597	112	77.796	0.124133	0.105346	2	TRUE	0	NA	NA
YBR118W	5481.64	4497.23	4296.53	3868.83	4207.81	4135	2900	4688.92	NA	NA	2	TRUE	FC<2	NA	NA
YBR119W	190.62	231.38	251.229	216.932	267.363	310.05	204	251.813	NA	NA	0	FALSE	FC<2	NA	NA
YBR120C	175.957	205.541	213.288	265.072	182.675	111.107	63	111.235	0.0531036	0.00159171	3	FALSE	0	aerobic	respiration
YBR121C	3226.36	3037.3	2750.19	2172.98	2696.72	2653.06	2281	2898.24	NA	NA	1	TRUE	FC<2	NA	NA
YBR121C-A	0	0	0	0	0	0	0	0	NA	NA	0	NA	reads0	NA	NA
YBR122C	569.969	500.932	568.598	709.295	677.506	521.004	451	552.761	NA	NA	3	FALSE	FC<2	NA	NA
YBR123C	224.204	253.109	234.309	251.666	294.659	220.713	234	227.929	NA	NA	0	FALSE	FC<2	NA	NA
YBR124W	20	20	20	20	20	20	20	20	NA	NA	0	FALSE	FC<2	NA	NA
YBR125C	296.573	301.851	255.843	356.476	426.941	434.67	468	642.841	0.0119813	9.59e-05	2	FALSE	0	hypoxic	NA
YBR126C	618.215	2272.69	2740.45	3531.85	2255.09	1417.37	1582	2053.41	0.209951	0.924526	3	TRUE	0	NA	NA
YBR126W-A	300.357	432.223	492.716	855.541	1110.75	851.323	704	631.24	0.0217107	0.0204802	0	NA	0	hypoxic	NA
YBR126W-B	30.2722	55.7896	68.7034	141.981	76.9893	111.107	29	51.864	0.364089	0.521658	0	NA	0	NA	NA
YBR127C	2564.15	2282.09	2237.99	2637.31	2705.12	2241.67	2515	2301.12	NA	NA	1	FALSE	FC<2	NA	NA
YBR128C	48.7193	88.0889	131.254	159.043	97.2865	142.638	138	106.458	0.14155	0.607047	1	FALSE	0	NA	NA
YBR129C	193.458	280.123	334.801	505.769	634.812	557.789	427	526.829	0.0201509	0.0471912	1	FALSE	0	hypoxic	NA
YBR130C	313.128	287.17	238.411	244.353	250.565	288.279	323	293.441	NA	NA	0	FALSE	FC<2	NA	NA
YBR131C-A	0	0	0	0	0	0	0	0	NA	NA	0	NA	reads0	NA	NA
YBR131W	160.348	165.02	162.53	174.886	235.167	239.481	202	251.813	NA	NA	1	FALSE	FC<2	NA	NA
YBR132C	29.3262	117.452	252.254	257.15	144.88	63.061	21	68.9245	0.133394	0.267754	1	TRUE	0	NA	NA
YBR133C	516.52	505.043	428.115	412.537	473.834	466.201	488	438.114	NA	NA	2	FALSE	FC<2	NA	NA
YBR134W	20	20	20	20	20	20	20	20	NA	NA	0	FALSE	FC<2	NA	NA
YBR135W	203.864	167.369	164.581	113.341	161.677	179.423	115	120.106	NA	NA	1	FALSE	FC<2	NA	NA
YBR136W	139.536	155.624	97.4153	98.1069	142.78	108.105	98	152.862	NA	NA	0	FALSE	FC<2	NA	NA
YBR137W	188.255	202.017	202.521	346.726	381.447	243.235	197	196.537	0.153894	0.372463	0	FALSE	0	NA	NA
YBR138C	124.873	170.892	193.293	209.01	202.972	180.925	188	199.267	NA	NA	0	FALSE	FC<2	NA	NA
YBR139W	213.324	552.024	778.297	1133.41	635.512	506.74	454	613.497	0.0951942	0.955899	2	TRUE	0	NA	NA
YBR140C	278.599	348.245	350.695	471.645	466.135	347.586	530	425.148	NA	NA	0	FALSE	FC<2	NA	NA
YBR141C	168.389	82.2163	43.5805	76.17	109.885	123.87	104	106.458	0.173041	0.988241	1	FALSE	0	NA	NA
YBR141W-A	0	0	0	0	0	0	0	0	NA	NA	0	NA	reads0	NA	NA
YBR142W	1157.44	849.764	490.153	269.337	683.805	697.424	577	466.776	0.198689	0.700801	2	TRUE	0	NA	NA
YBR143C	3034.32	2837.64	2710.2	2082.18	2413.96	2658.32	2473	2249.26	NA	NA	1	TRUE	FC<2	NA	NA
YBR144C	20	20	20	20	20	20	20	20	NA	NA	0	FALSE	FC<2	NA	NA
YBR145W	122.508	196.145	212.263	532.58	349.251	228.221	155	377.379	0.291386	0.964424	1	FALSE	0	NA	NA
YBR146W	169.335	215.524	237.386	238.869	268.763	183.928	156	197.902	NA	NA	3	FALSE	FC<2	NA	NA
YBR147W	20	20	38.4534	89.5759	51.0929	29.2783	29	25.2496	0.11173	0.69599	2	TRUE	0	NA	NA
YBR148W	44.4623	44.6317	58.4492	73.1232	72.09	45.0435	20	53.2289	0.253418	0.74162	1	FALSE	0	NA	NA
YBR149W	324.007	515.026	621.92	1300.37	1527.89	777.752	890	1061.85	0.0543184	0.343858	2	TRUE	0	NA	NA
YBR150C	140.009	261.33	366.589	446.051	403.144	361.099	580	577.328	0.0227838	0.0762748	0	FALSE	0	hypoxic	unknown
YBR151W	975.806	1175.69	1642.22	2234.52	1721.06	1921.86	1825	1850.73	0.0542665	0.365176	0	FALSE	0	NA	NA
YBR152W	107.372	93.3742	87.6738	82.8729	111.984	102.849	35	94.1741	0.660707	0.714813	0	FALSE	0	NA	NA
YBR153W	384.552	259.569	244.564	258.978	319.855	379.116	349	383.521	NA	NA	1	FALSE	FC<2	NA	NA
YBR154C	1132.84	863.271	788.039	584.376	874.878	885.856	605	687.881	NA	NA	1	TRUE	FC<2	NA	NA
YBR155W	1011.75	750.517	489.127	289.446	748.896	675.653	542	640.111	0.32658	0.841597	1	TRUE	0	NA	NA
YBR156C	123.927	88.0889	91.2628	95.6695	67.8905	85.5827	66	73.7015	NA	NA	0	FALSE	FC<2	NA	NA
YBR157C	85.1406	159.147	203.547	258.978	159.578	144.89	63	70.2894	0.0980438	0.0540845	2	FALSE	0	NA	NA
YBR158W	969.657	942.551	778.81	883.572	1144.34	821.294	521	594.389	0.111936	0.0410356	0	FALSE	0	aerobic	NA
YBR159W	1460.63	1566.22	1770.4	1947.51	1599.28	1871.56	1866	1818.65	NA	NA	1	FALSE	FC<2	NA	NA
YBR160W	422.392	421.065	436.831	523.44	569.021	521.004	598	509.086	NA	NA	0	FALSE	FC<2	NA	NA
YBR161W	122.508	252.521	238.924	295.54	281.361	307.047	387	386.25	0.0237479	0.0744365	0	FALSE	0	hypoxic	NA
YBR162C	8708.94	8615.09	7714.27	5430.61	6079.35	8061.29	7886	10187.9	NA	NA	0	FALSE	FC<2	NA	NA
YBR162W-A	359.483	467.458	538.861	669.686	423.441	573.554	609	490.661	NA	NA	0	FALSE	FC<2	NA	NA
YBR163W	117.305	133.895	159.454	201.089	212.07	187.681	155	208.138	NA	NA	0	FALSE	FC<2	NA	NA
YBR164C	516.52	583.736	579.878	711.732	785.291	653.131	587	758.852	NA	NA	0	FALSE	FC<2	NA	NA
YBR165W	245.962	278.948	367.102	399.131	312.157	382.87	388	261.367	NA	NA	0	FALSE	FC<2	NA	NA
YBR166C	355.225	362.339	416.322	478.347	564.821	415.151	324	572.551	NA	NA	0	FALSE	FC<2	NA	NA
YBR167C	188.728	210.826	148.174	207.182	236.567	251.493	207	201.997	NA	NA	0	FALSE	FC<2	NA	NA
YBR168W	187.309	231.38	287.119	327.226	333.154	348.337	307	333.704	NA	NA	0	FALSE	FC<2	NA	NA
YBR169C	144.739	171.48	364.026	767.793	400.344	274.766	248	336.434	0.0839892	0.909418	3	TRUE	0	NA	NA
YBR170C	507.533	453.951	490.153	541.112	834.984	602.833	637	1002.48	0.147694	0.0617855	0	FALSE	0	NA	NA
YBR171W	638.081	873.254	903.399	1054.19	1072.95	1243.2	998	1014.08	NA	NA	0	FALSE	FC<2	NA	NA
YBR172C	1010.81	929.044	784.962	674.561	856.681	729.705	804	661.266	NA	NA	0	FALSE	FC<2	NA	NA
YBR173C	303.195	351.181	365.051	427.771	586.518	430.166	464	517.275	NA	NA	0	FALSE	FC<2	NA	NA
YBR174C	0	0	0	0	0	0	0	0	NA	NA	0	FALSE	reads0	NA	NA
YBR175W	488.139	409.907	475.284	474.691	597.717	498.482	628	444.939	NA	NA	0	FALSE	FC<2	NA	NA
YBR176W	190.147	170.305	144.072	163.308	174.976	166.661	151	159.004	NA	NA	0	FALSE	FC<2	NA	NA
YBR177C	341.981	439.27	444.009	303.461	166.577	132.128	57	67.5597	0.0126984	8.66e-17	3	FALSE	0	aerobic	lipid metabolism
YBR178W	20	20	20	20	20	20	20	20	NA	NA	0	FALSE	FC<2	NA	NA
YBR179C	354.279	362.339	381.458	420.458	501.83	368.606	387	342.575	NA	NA	0	FALSE	FC<2	NA	NA
YBR180W	29.3262	20	20	24.9838	28.696	20	20	20	NA	NA	0	FALSE	FC<2	NA	NA
YBR181C	2593.95	2582.77	2603.04	2119.35	2214.49	2442.11	2240	1868.47	NA	NA	1	TRUE	FC<2	NA	NA
YBR182C	26.0152	48.7425	33.839	39.6084	39.1945	31.5305	20	21.8375	0.197218	0.312905	0	FALSE	0	NA	NA
YBR182C-A	20	20	20	20	20	20	20	20	NA	NA	0	NA	FC<2	NA	NA
YBR183W	51.5574	238.427	263.534	247.4	51.7928	36.0348	20	20	0.0637758	3.98e-06	2	TRUE	0	aerobic	lipid metabolism
YBR184W	20	20	25.1229	28.0306	20	23.2725	20	20	NA	NA	0	FALSE	FC<2	NA	NA
YBR185C	150.415	211.413	235.335	262.025	280.661	212.455	119	178.112	0.178403	0.512183	3	FALSE	0	NA	NA
YBR186W	201.972	169.131	136.381	121.872	157.478	184.679	230	164.464	NA	NA	0	FALSE	FC<2	NA	NA
YBR187W	954.048	853.875	846.488	811.058	848.282	1098.31	611	820.27	NA	NA	1	FALSE	FC<2	NA	NA
YBR188C	310.763	295.391	297.373	393.037	373.748	348.337	337	371.237	NA	NA	0	FALSE	FC<2	NA	NA
YBR189W	17719.2	16746.9	16561.1	12859.3	16510	16440.1	18157	11429.9	NA	NA	1	TRUE	FC<2	NA	NA
YBR190W	20	20	20	20	20	20	20	20	NA	NA	0	FALSE	FC<2	NA	NA
YBR191W	12747	9923.51	9039.12	6078.97	6683.37	8465.18	8394	7166.11	0.0661489	0.540186	0	TRUE	0	NA	NA
YBR191W-A	20	20	20	20	22.3969	20	20	23.2023	NA	NA	0	NA	FC<2	NA	NA
YBR192W	149.942	163.845	198.932	220.588	241.466	244.737	162	277.745	NA	NA	1	FALSE	FC<2	NA	NA
YBR193C	100.75	114.516	107.67	153.559	107.085	117.864	62	135.802	0.832352	0.809543	0	FALSE	0	NA	NA
YBR194W	106.899	93.3742	147.661	185.855	208.571	192.186	233	214.28	0.0361335	0.021337	0	FALSE	0	hypoxic	NA
YBR195C	183.998	142.704	136.381	132.231	181.975	186.931	172	169.24	NA	NA	1	FALSE	FC<2	NA	NA
YBR196C	7766.71	6843.33	7954.73	10540.7	7824.21	6091.39	6041	7007.78	NA	NA	2	FALSE	FC<2	NA	NA
YBR196C-A	20	20	20	20	20	20	20	20	NA	NA	0	NA	FC<2	NA	NA
YBR196C-B	20	31.712	23.5848	20	20	20	20	20	NA	NA	0	NA	FC<2	NA	NA
YBR197C	158.456	131.546	138.432	150.512	109.185	149.394	87	128.295	NA	NA	0	FALSE	FC<2	NA	NA
YBR198C	427.122	379.369	420.937	430.817	444.438	359.598	289	410.135	NA	NA	0	FALSE	FC<2	NA	NA
YBR199W	1229.81	1804.65	2015.47	2608.06	2076.61	2353.53	2428	2739.92	0.0430249	0.239558	3	FALSE	0	hypoxic	NA
YBR200W	169.335	160.322	153.301	171.839	197.373	176.421	162	182.206	NA	NA	0	FALSE	FC<2	NA	NA
YBR200W-A	20	20	20	20	20	20	20	20	NA	NA	0	NA	FC<2	NA	NA
YBR201C-A	28.8532	46.9807	54.8602	95.6695	116.184	126.122	123	121.471	0.00926501	0.000239735	0	NA	0	hypoxic	unknown
YBR201W	224.204	253.696	414.271	564.267	514.428	615.595	734	679.692	0.0112424	0.00131461	1	FALSE	0	hypoxic	NA
YBR202W	453.137	459.824	399.403	438.13	468.935	408.395	351	368.507	NA	NA	0	FALSE	FC<2	NA	NA
YBR203W	56.7604	107.468	52.2966	123.091	123.183	81.0784	141	225.199	0.38536	0.0586922	1	TRUE	0	NA	NA
YBR204C	344.346	444.555	477.848	622.156	551.523	300.29	383	483.837	0.283988	0.833985	0	TRUE	0	NA	NA
YBR205W	473.003	525.597	506.047	407.662	438.839	349.087	313	496.803	NA	NA	1	FALSE	FC<2	NA	NA
YBR206W	39.2593	38.7591	40.5043	37.7803	20	27.0261	89	38.898	0.544218	0.79075	1	FALSE	0	NA	NA
YBR207W	572.807	791.038	737.28	599.001	475.234	600.581	517	671.503	NA	NA	2	FALSE	FC<2	NA	NA
YBR208C	247.854	253.109	210.725	355.257	228.868	314.554	259	399.216	NA	NA	1	FALSE	FC<2	NA	NA
YBR209W	20	20	20	20	20	20	20	20	NA	NA	0	FALSE	FC<2	NA	NA
YBR210W	127.711	176.765	170.733	191.948	130.182	162.907	135	128.978	NA	NA	0	FALSE	FC<2	NA	NA
YBR211C	305.087	462.173	466.568	477.738	429.74	471.456	315	348.717	NA	NA	0	FALSE	FC<2	NA	NA
YBR212W	309.817	383.48	439.394	441.177	397.545	313.053	209	366.46	0.184977	0.310075	0	FALSE	0	NA	NA
YBR213W	162.24	123.912	98.9535	94.4508	178.475	87.8349	76	90.762	0.373437	0.399526	3	FALSE	0	NA	NA
YBR214W	141.901	349.419	473.233	743.419	522.827	507.491	344	719.272	0.133394	0.746634	5	FALSE	0	NA	NA
YBR215W	314.547	408.732	350.695	383.897	350.651	328.067	290	365.095	NA	NA	0	FALSE	FC<2	NA	NA
YBR216C	195.823	249.585	212.263	293.102	343.652	328.818	195	241.577	NA	NA	1	FALSE	FC<2	NA	NA
YBR217W	135.752	124.499	160.479	230.947	202.972	184.679	146	133.755	NA	NA	1	FALSE	FC<2	NA	NA
YBR218C	1068.04	1195.07	1061.83	1105.99	998.761	860.332	642	951.978	NA	NA	1	FALSE	FC<2	NA	NA
YBR219C	20	20	38.9661	21.3276	20	24.7739	70	24.5672	0.441591	0.681284	0	FALSE	0	NA	NA
YBR220C	230.826	247.823	300.962	257.759	264.563	261.253	174	280.475	NA	NA	1	FALSE	FC<2	NA	NA
YBR221C	1792.68	1765.89	1777.06	2289.97	2707.92	1797.24	1251	1862.33	0.244509	0.725817	0	FALSE	0	NA	NA
YBR221W-A	20	30.5375	20	20	20	20	20	20	NA	NA	0	NA	FC<2	NA	NA
YBR222C	326.845	304.788	312.242	369.881	305.158	273.264	266	406.041	NA	NA	0	FALSE	FC<2	NA	NA
YBR223C	75.6805	69.8838	96.3899	132.84	107.785	91.5885	87	126.93	NA	NA	0	FALSE	FC<2	NA	NA
YBR223W-A	0	0	0	0	0	0	0	0	NA	NA	0	NA	reads0	NA	NA
YBR224W	20	20	20	20	20	20	20	20	NA	NA	0	FALSE	FC<2	NA	NA
YBR225W	95.0737	130.372	131.767	122.481	116.184	134.38	49	212.233	0.971153	0.530316	0	FALSE	0	NA	NA
YBR226C	48.7193	74.5819	47.1695	46.9207	23.7967	39.7885	132	35.4859	0.638654	0.916972	0	FALSE	0	NA	NA
YBR227C	290.424	274.837	278.915	319.305	300.958	341.58	322	291.394	NA	NA	0	FALSE	FC<2	NA	NA
YBR228W	196.769	223.159	200.47	239.478	312.157	230.473	223	246.354	NA	NA	0	FALSE	FC<2	NA	NA
YBR229C	397.323	419.89	559.369	706.857	571.82	539.772	393	533.653	NA	NA	0	FALSE	FC<2	NA	NA
YBR230C	270.085	633.065	649.606	1157.17	388.446	148.644	122	96.2214	0.0444281	0.000323752	4	TRUE	0	aerobic	mitochondrial function
YBR230W-A	52.0304	61.075	103.055	151.121	103.586	123.87	61	75.7488	0.177713	0.572062	0	NA	0	NA	NA
YBR231C	362.321	381.131	340.954	436.302	463.335	352.09	520	487.249	NA	NA	0	FALSE	FC<2	NA	NA
YBR232C	32.1642	20.5541	27.6865	24.3744	29.3959	20	20	22.5199	NA	NA	0	FALSE	FC<2	NA	NA
YBR233W	128.657	172.067	192.78	166.965	220.469	162.907	227	165.828	NA	NA	0	FALSE	FC<2	NA	NA
YBR233W-A	279.072	242.538	349.157	347.335	420.641	403.89	393	183.571	0.329696	0.0291442	0	NA	0	hypoxic	NA
YBR234C	369.416	365.275	422.988	475.91	525.627	407.644	439	499.532	NA	NA	0	FALSE	FC<2	NA	NA
YBR235W	228.461	284.233	246.102	321.742	355.551	322.061	328	400.581	NA	NA	0	FALSE	FC<2	NA	NA
YBR236C	379.822	459.824	405.043	471.645	562.022	608.088	539	659.219	NA	NA	0	FALSE	FC<2	NA	NA
YBR237W	466.381	512.677	536.297	547.814	541.725	405.392	460	391.71	NA	NA	0	FALSE	FC<2	NA	NA
YBR238C	147.577	109.23	112.797	89.5759	160.978	225.218	172	276.381	0.105441	0.0611637	1	TRUE	0	NA	NA
YBR239C	94.6007	97.485	81.5212	107.247	79.7889	110.357	87	128.978	NA	NA	0	FALSE	FC<2	NA	NA
YBR240C	22.2312	20	30.25	20	29.3959	30.7798	29	32.0738	NA	NA	1	FALSE	FC<2	NA	NA
YBR241C	129.13	196.145	164.581	365.616	298.858	153.148	186	224.517	0.367172	0.96663	0	FALSE	0	NA	NA
YBR242W	934.655	824.512	560.394	299.196	431.84	288.279	253	218.375	0.0213338	0.000165159	3	FALSE	0	aerobic	unknown
YBR243C	332.521	371.735	396.327	388.772	370.248	366.354	253	369.872	NA	NA	0	FALSE	FC<2	NA	NA
YBR244W	915.734	666.539	514.763	98.7163	116.884	108.855	139	80.5257	0.0472698	0.000184655	5	FALSE	0	aerobic	oxidative stress
YBR245C	787.551	800.434	694.725	670.296	862.28	631.36	733	640.794	NA	NA	0	FALSE	FC<2	NA	NA
YBR246W	248.8	243.713	226.619	202.307	246.366	244.737	181	192.443	NA	NA	1	TRUE	FC<2	NA	NA
YBR247C	985.266	643.636	349.67	208.401	595.617	689.166	476	524.782	0.219936	0.909418	1	TRUE	0	NA	NA
YBR248C	526.453	431.048	426.577	347.944	417.142	397.885	434	410.135	NA	NA	0	FALSE	FC<2	NA	NA
YBR249C	1448.81	1259.67	1135.66	788.512	1069.45	950.419	1286	917.857	NA	NA	0	TRUE	FC<2	NA	NA
YBR250W	24.1232	39.3464	24.0975	50.5769	32.8954	33.7827	23	35.4859	0.910667	0.976569	0	FALSE	0	NA	NA
YBR251W	133.86	149.751	113.309	159.043	177.075	117.113	131	138.532	NA	NA	1	FALSE	FC<2	NA	NA
YBR252W	904.855	705.886	720.361	702.592	825.885	810.033	1226	752.028	NA	NA	0	TRUE	FC<2	NA	NA
YBR253W	1086.02	1088.19	1328.44	1338.15	1264.02	1275.48	1693	1302.06	NA	NA	0	FALSE	FC<2	NA	NA
YBR254C	264.409	294.217	339.415	312.602	367.449	511.995	393	360.318	NA	NA	0	FALSE	FC<2	NA	NA
YBR255C-A	178.322	293.63	259.432	300.414	263.863	266.508	258	248.401	NA	NA	0	NA	FC<2	NA	NA
YBR255W	163.659	138.006	136.894	209.62	230.968	213.957	203	247.719	NA	NA	0	FALSE	FC<2	NA	NA
YBR256C	406.31	556.134	669.089	940.852	722.299	686.914	481	556.173	0.122073	0.685999	1	FALSE	0	NA	NA
YBR257W	391.174	284.233	246.102	226.072	307.957	409.146	278	314.596	NA	NA	0	FALSE	FC<2	NA	NA
YBR258C	157.983	134.482	171.246	186.464	144.88	195.189	177	186.301	NA	NA	0	FALSE	FC<2	NA	NA
YBR259W	145.212	110.405	124.076	156.605	175.676	139.635	120	158.322	NA	NA	0	FALSE	FC<2	NA	NA
YBR260C	277.653	219.048	254.818	310.774	369.549	353.592	300	457.222	0.108622	0.14951	0	FALSE	0	NA	NA
YBR261C	1246.84	900.268	879.814	582.548	783.191	658.386	696	790.926	0.165648	0.198827	1	FALSE	0	NA	NA
YBR262C	308.398	373.497	508.611	478.347	330.354	286.026	345	279.793	NA	NA	2	FALSE	FC<2	NA	NA
YBR263W	1633.75	1550.36	1416.11	858.588	923.871	965.433	945	1043.42	NA	NA	2	FALSE	FC<2	NA	NA
YBR264C	190.147	190.272	212.263	287.618	268.763	298.038	358	230.658	NA	NA	0	FALSE	FC<2	NA	NA
YBR265W	1019.8	1109.33	1053.62	1135.85	1216.43	1317.52	1190	1113.03	NA	NA	1	FALSE	FC<2	NA	NA
YBR266C	0	0	0	0	0	0	0	0	NA	NA	1	TRUE	reads0	NA	NA
YBR267W	679.706	229.031	155.865	85.3104	244.966	277.018	242	240.212	0.177602	0.751166	0	TRUE	0	NA	NA
YBR268W	282.856	277.186	324.034	404.006	385.646	394.131	402	331.657	NA	NA	0	FALSE	FC<2	NA	NA
YBR269C	120.616	145.64	160.992	237.65	124.583	102.099	124	122.836	0.184769	0.591535	0	TRUE	0	NA	NA
YBR270C	111.156	89.8507	69.2162	98.1069	79.089	59.3073	115	83.9378	NA	NA	0	FALSE	FC<2	NA	NA
YBR271W	827.756	475.68	233.797	199.87	438.839	427.914	345	257.273	0.162787	0.632715	1	FALSE	0	NA	NA
YBR272C	262.99	260.156	283.017	332.101	372.348	295.035	239	270.239	NA	NA	0	FALSE	FC<2	NA	NA
YBR273C	481.044	579.038	604.488	688.577	576.02	706.433	664	711.083	NA	NA	0	FALSE	FC<2	NA	NA
YBR274W	328.737	339.436	339.928	438.13	401.044	534.517	595	450.398	NA	NA	0	FALSE	FC<2	NA	NA
YBR275C	514.155	433.985	373.767	358.913	547.324	412.148	341	401.264	NA	NA	0	FALSE	FC<2	NA	NA
YBR276C	458.34	421.652	436.318	372.319	605.416	496.23	388	519.323	NA	NA	0	FALSE	FC<2	NA	NA
YBR277C	20	20	20	20	20	20	20	20	NA	NA	0	FALSE	FC<2	NA	NA
YBR278W	127.711	144.466	163.555	151.731	246.366	205.699	184	168.558	NA	NA	0	FALSE	FC<2	NA	NA
YBR279W	1545.3	1567.39	1436.62	1672.69	1742.06	1571.27	1082	1255.66	NA	NA	0	FALSE	FC<2	NA	NA
YBR280C	78.5185	130.372	202.009	293.711	219.769	144.89	151	204.726	0.0632474	0.968084	1	FALSE	0	NA	NA
YBR281C	307.452	315.358	326.085	367.444	517.928	361.099	308	358.271	NA	NA	0	FALSE	FC<2	NA	NA
YBR282W	265.355	259.569	274.301	344.898	314.256	275.516	347	293.441	NA	NA	0	FALSE	FC<2	NA	NA
YBR283C	1453.07	1599.69	1562.75	1522.18	1681.87	1666.61	1804	1559.33	NA	NA	0	TRUE	FC<2	NA	NA
YBR284W	43.0433	47.568	41.5297	79.8261	65.7908	66.0639	70	101.681	0.120867	0.136663	0	FALSE	0	NA	NA
YBR285W	20	33.4738	55.3729	222.416	154.678	82.5798	121	143.308	0.0528715	0.412433	2	TRUE	0	NA	NA
YBR286W	5165.2	6434.01	7310.25	9852.13	11418.2	11748.1	12653	14444.8	0.00747705	8.21e-07	4	FALSE	0	hypoxic	NA
YBR287W	500.911	950.185	1224.36	1162.66	799.289	676.404	794	1071.4	0.229458	0.777238	1	TRUE	0	NA	NA
YBR288C	362.794	416.367	433.755	524.049	572.52	501.485	455	445.621	NA	NA	0	FALSE	FC<2	NA	NA
YBR289W	195.35	186.748	223.03	212.057	301.658	216.96	174	255.908	NA	NA	1	FALSE	FC<2	NA	NA
YBR290W	400.634	603.702	614.742	736.107	522.827	604.334	375	685.833	NA	NA	0	FALSE	FC<2	NA	NA
YBR291C	113.521	129.784	117.411	114.56	131.582	135.881	125	128.978	NA	NA	0	FALSE	FC<2	NA	NA
YBR292C	20	20	20	20	20	20	20	20	NA	NA	1	FALSE	FC<2	NA	NA
YBR293W	276.234	217.286	175.86	179.152	289.76	271.763	201	301.63	NA	NA	0	FALSE	FC<2	NA	NA
YBR294W	110.683	104.532	109.208	110.294	133.681	138.134	85	129.66	NA	NA	1	FALSE	FC<2	NA	NA
YBR295W	264.882	272.488	248.153	215.713	284.86	319.809	312	387.615	NA	NA	0	FALSE	FC<2	NA	NA
YBR296C	938.439	2083.6	1879.6	369.881	1480.29	780.004	522	1000.43	0.625566	0.292666	2	FALSE	0	NA	NA
YBR296C-A	20	20	20	20	20	20	20	20	NA	NA	0	NA	FC<2	NA	NA
YBR297W	48.2463	73.4074	26.661	96.2789	98.6863	69.8175	29	67.5597	0.659159	0.934977	2	TRUE	0	NA	NA
YBR298C	141.428	412.256	204.572	349.773	198.772	316.056	182	288.664	0.99857	0.972697	1	FALSE	0	NA	NA
YBR298C-A	20	20	20	20	20	20	20	20	NA	NA	0	NA	FC<2	NA	NA
YBR299W	20	20	20	20	20	20	20	20	NA	NA	2	FALSE	FC<2	NA	NA
YBR300C	20	20	20	20	20	20	20	20	NA	NA	3	FALSE	FC<2	NA	NA
YBR301W	2.83802	2.9363	0	2.43744	6.29912	1.50145	6	13.6484	NA	NA	5	FALSE	PAU	NA	NA
YBR302C	20	20	20	20	20	20	20	20	NA	NA	1	FALSE	FC<2	NA	NA
YCL001W	946.953	1021.83	1214.1	1170.58	1127.54	1200.41	1319	1016.13	NA	NA	0	FALSE	FC<2	NA	NA
YCL001W-A	20	20	20	20	20	20	20	20	NA	NA	0	NA	FC<2	NA	NA
YCL001W-B	27.4342	21.1413	46.1441	59.7173	51.7928	23.2725	27	49.8168	0.285033	0.959759	0	NA	0	NA	NA
YCL002C	192.985	182.05	182.526	205.964	177.775	273.264	124	212.915	0.974995	0.994902	0	FALSE	0	NA	NA
YCL004W	169.808	209.652	202.521	275.431	242.166	227.47	218	223.834	NA	NA	0	FALSE	FC<2	NA	NA
YCL005W	242.651	294.217	278.915	227.291	212.77	296.537	205	266.144	NA	NA	0	FALSE	FC<2	NA	NA
YCL005W-A	145.685	192.621	207.648	187.073	162.377	126.873	178	177.43	NA	NA	0	NA	FC<2	NA	NA
YCL007C	34.0562	31.1247	48.1949	27.4212	23.7967	33.0319	20	41.6277	0.769349	0.708011	0	FALSE	0	NA	NA
YCL008C	277.18	315.358	289.17	315.648	314.956	237.98	244	357.589	NA	NA	1	FALSE	FC<2	NA	NA
YCL009C	2491.31	2060.69	1854.99	1438.7	1513.89	1409.86	1761	1708.78	NA	NA	1	FALSE	FC<2	NA	NA
YCL010C	456.448	333.563	302.5	418.63	382.147	461.696	205	467.459	0.960947	0.891395	0	FALSE	0	NA	NA
YCL011C	1662.61	1654.9	1689.39	1505.73	1984.22	1571.27	1514	1168.31	NA	NA	1	FALSE	FC<2	NA	NA
YCL012C	43.9893	58.7259	51.2712	45.702	44.0939	74.3218	66	20	0.794468	0.245543	0	NA	0	NA	NA
YCL014W	377.93	397.574	389.661	326.008	292.559	358.847	218	307.772	NA	NA	1	FALSE	FC<2	NA	NA
YCL016C	215.69	193.208	205.085	209.01	238.667	184.679	116	255.226	0.754755	0.531258	0	FALSE	0	NA	NA
YCL017C	348.13	341.198	283.017	282.134	328.254	334.073	258	384.203	NA	NA	0	FALSE	FC<2	NA	NA
YCL018W	0	0	0	0	0	0	0	0	NA	NA	2	FALSE	reads0	NA	NA
YCL019W	0	0	0	0	0	0	0	0	NA	NA	1	FALSE	reads0	NA	NA
YCL020W	0	0	0	0	0	0	0	0	NA	NA	1	FALSE	reads0	NA	NA
YCL021W-A	63.8554	68.1221	66.1399	68.2483	81.1887	64.5624	139	64.83	0.959598	0.669974	0	NA	0	NA	NA
YCL022C	0	0	0	0	0	0	0	0	NA	NA	0	FALSE	reads0	NA	NA
YCL023C	20	20	20	20	20	20	20	20	NA	NA	0	FALSE	FC<2	NA	NA
YCL024W	297.992	230.206	307.627	248.009	264.563	223.716	136	206.774	0.188213	0.0676037	0	FALSE	0	NA	NA
YCL025C	331.102	456.888	451.699	568.533	275.062	259	235	309.819	0.131161	0.0553155	1	FALSE	0	NA	NA
YCL026C-A	20	24.0776	20	20	20.9971	20	20	20	NA	NA	0	NA	FC<2	NA	NA
YCL026C-B	51.5574	52.8533	54.3475	31.6867	23.7967	24.0232	38	27.2969	0.0801134	0.21449	1	NA	0	NA	NA
YCL027W	174.538	126.261	129.716	154.168	158.878	132.878	183	165.828	NA	NA	0	FALSE	FC<2	NA	NA
YCL028W	682.544	519.137	522.454	473.473	550.123	492.476	403	610.085	NA	NA	1	FALSE	FC<2	NA	NA
YCL029C	359.01	327.103	273.276	240.088	323.355	325.815	246	288.664	NA	NA	0	FALSE	FC<2	NA	NA
YCL030C	1441.71	1449.94	1840.12	1030.43	876.978	622.352	449	604.625	0.0190122	1.85e-11	1	FALSE	0	aerobic	amino acid metabolism
YCL031C	504.695	366.45	427.602	394.256	423.441	499.233	271	340.528	NA	NA	0	TRUE	FC<2	NA	NA
YCL032W	246.908	291.868	280.454	278.477	305.857	213.957	282	262.732	NA	NA	0	FALSE	FC<2	NA	NA
YCL033C	201.972	179.114	273.276	345.507	310.057	260.502	324	240.895	NA	NA	0	FALSE	FC<2	NA	NA
YCL034W	944.115	1022.42	1180.26	1269.91	778.992	700.427	897	939.012	NA	NA	1	FALSE	FC<2	NA	NA
YCL035C	758.697	745.232	948.005	1650.15	1351.51	1065.28	1101	1108.25	0.0897243	0.678128	0	TRUE	0	NA	NA
YCL036W	596.457	179.701	62.0382	83.4823	190.373	270.261	104	113.964	0.218933	0.575533	1	FALSE	0	NA	NA
YCL037C	586.524	335.325	281.479	247.4	432.54	395.632	231	310.502	0.43285	0.682677	0	TRUE	0	NA	NA
YCL038C	177.849	339.436	331.725	702.592	940.669	1412.87	1391	1678.76	0.00876936	2.27e-13	4	FALSE	0	hypoxic	amino acid metabolism
YCL039W	244.07	300.677	309.678	388.162	428.34	313.053	205	341.211	0.318904	0.938581	1	FALSE	0	NA	NA
YCL040W	455.502	3066.67	4405.22	7755.32	3822.87	2184.61	2992	3197.14	0.106216	0.971707	3	TRUE	0	NA	NA
YCL041C	337.251	286.582	263.534	332.101	279.961	394.882	221	741.792	0.999859	0.0359665	0	FALSE	0	hypoxic	NA
YCL042W	23.6502	135.07	215.339	343.679	202.972	101.348	73	169.24	0.157361	0.934977	2	TRUE	0	NA	NA
YCL043C	8243.97	9100.76	9787.68	12933.7	12034.1	12486.8	20252	19866	0.0144822	0.000106336	1	FALSE	0	hypoxic	NA
YCL044C	517.939	489.187	426.577	436.911	447.938	411.398	324	646.935	NA	NA	2	FALSE	FC<2	NA	NA
YCL045C	985.739	887.936	953.132	1085.27	971.465	988.706	699	1377.81	NA	NA	0	TRUE	FC<2	NA	NA
YCL046W	41.1513	22.9031	20	21.3276	20	23.2725	20	57.3234	0.463681	0.260301	0	FALSE	0	NA	NA
YCL047C	207.175	233.729	333.263	341.851	358.35	403.89	351	453.128	0.0215975	0.0774897	0	FALSE	0	hypoxic	NA
YCL048W	20	20	20	20	20	20	20	20	NA	NA	0	FALSE	FC<2	NA	NA
YCL048W-A	20	20	21.5339	50.5769	37.0948	20	21	40.2629	0.320765	0.786779	0	NA	0	NA	NA
YCL049C	178.322	216.111	275.839	303.461	319.156	299.54	267	517.275	0.0617927	0.0369521	3	FALSE	0	hypoxic	NA
YCL050C	2075.07	1985.52	2340.02	3080.31	3232.85	2769.43	3267	3183.5	NA	NA	2	FALSE	FC<2	NA	NA
YCL051W	130.549	241.951	241.487	251.666	191.773	216.96	137	221.104	NA	NA	0	FALSE	FC<2	NA	NA
YCL052C	339.616	494.472	573.212	740.982	578.819	556.288	565	593.024	0.0579308	0.863609	0	FALSE	0	NA	NA
YCL054W	2401.44	1591.47	1011.58	643.484	1329.81	1599.8	929	1250.88	0.2656	0.710214	0	TRUE	0	NA	NA
YCL055W	330.629	278.948	323.521	401.568	373.748	366.354	322	290.029	NA	NA	0	FALSE	FC<2	NA	NA
YCL056C	268.666	216.111	289.682	389.99	354.851	293.534	480	277.063	0.407658	0.534589	0	FALSE	0	NA	NA
YCL057C-A	150.888	182.05	158.428	195.605	148.379	143.389	122	124.883	NA	NA	1	NA	FC<2	NA	NA
YCL057W	696.261	759.326	802.395	1007.27	1100.95	996.964	1179	1678.07	0.00926501	2.22e-05	0	FALSE	0	hypoxic	NA
YCL058C	98.3847	66.9476	31.2754	35.3429	57.392	67.5653	23	69.607	0.627654	0.742443	1	FALSE	0	NA	NA
YCL058W-A	0	0	0	0	0	0	0	0	NA	NA	0	NA	reads0	NA	NA
YCL059C	808.363	686.506	502.971	209.62	494.831	570.552	423	369.19	0.258823	0.631885	1	TRUE	0	NA	NA
YCL061C	278.599	221.984	262.509	354.647	321.255	279.27	240	261.367	NA	NA	0	FALSE	FC<2	NA	NA
YCL063W	373.2	349.419	347.106	302.852	301.658	331.821	230	287.299	NA	NA	0	FALSE	FC<2	NA	NA
YCL064C	2146.96	1472.26	1042.86	2431.35	2356.57	1358.06	1196	1321.17	0.378271	0.538853	0	FALSE	0	NA	NA
YCL065W	20	20	20	20	20	20	20	20	NA	NA	1	FALSE	FC<2	NA	NA
YCL066W	0	0	0	0	0	0	0	0	NA	NA	0	FALSE	reads0	NA	NA
YCL067C	0	0	0	0	0	0	0	0	NA	NA	0	FALSE	reads0	NA	NA
YCL068C	20	20	20	20	20	20	20	20	NA	NA	1	FALSE	FC<2	NA	NA
YCL069W	0	0	0	0	0	0	0	0	NA	NA	0	FALSE	reads0	NA	NA
YCL073C	20	20	20	20	20	20	20	20	NA	NA	0	FALSE	FC<2	NA	NA
YCL074W	0	0	0	0	0	0	0	0	NA	NA	0	FALSE	reads0	NA	NA
YCL075W	0	0	0	0	0	0	0	0	NA	NA	0	FALSE	reads0	NA	NA
YCL076W	20	20	20	20	20	20	20	20	NA	NA	0	FALSE	FC<2	NA	NA
YCR001W	30.7452	42.8699	35.3771	41.4365	21.697	45.7943	62	56.641	0.304724	0.472737	0	FALSE	0	NA	NA
YCR002C	440.839	598.417	560.907	756.216	664.208	570.552	578	562.315	NA	NA	1	FALSE	FC<2	NA	NA
YCR003W	325.899	264.854	358.899	503.941	588.618	547.279	612	408.088	0.057655	0.00905038	2	FALSE	0	hypoxic	NA
YCR004C	1016.96	1257.91	1357.15	2112.04	1578.98	984.201	955	906.938	0.109101	0.215034	1	TRUE	0	NA	NA
YCR005C	283.329	1650.2	3812.02	4058.95	3414.82	1252.21	1462	1878.71	0.0970647	0.925835	4	TRUE	0	NA	NA
YCR006C	24.5962	20	20	20	20	41.2899	20	20	0.695296	0.949128	0	FALSE	0	NA	NA
YCR007C	20	39.9336	36.9153	74.3419	52.4927	46.545	47	63.4652	0.167199	0.70111	0	FALSE	0	NA	NA
YCR008W	698.153	759.913	671.653	687.358	891.676	756.732	1115	790.926	NA	NA	1	FALSE	FC<2	NA	NA
YCR009C	811.201	882.651	1097.2	1539.85	1308.82	1153.11	1445	1257.7	NA	NA	0	FALSE	FC<2	NA	NA
YCR010C	20	20	22.5593	56.6705	20	45.7943	26	48.4519	0.745279	0.641089	1	FALSE	0	NA	NA
YCR011C	1029.73	1468.15	2141.6	2756.74	2734.52	2347.52	2311	2061.59	0.0323945	0.270906	1	FALSE	0	hypoxic	NA
YCR012W	8251.54	7967.93	9641.04	14964	9926.72	6414.95	6620	8892.63	0.145415	0.551672	1	FALSE	0	NA	NA
YCR013C	107.372	146.815	131.254	210.229	161.677	111.107	174	124.201	NA	NA	0	FALSE	FC<2	NA	NA
YCR014C	152.307	152.687	142.534	161.48	239.367	262.003	227	197.22	NA	NA	0	FALSE	FC<2	NA	NA
YCR015C	104.534	109.817	188.165	225.463	321.255	203.447	170	178.112	0.0464091	0.345332	0	FALSE	0	hypoxic	NA
YCR016W	1305.96	946.075	589.106	390.6	751.695	991.709	807	621.686	0.158216	0.897564	1	TRUE	0	NA	NA
YCR017C	695.315	916.124	951.594	1166.92	1006.46	1021.74	1082	1182.64	NA	NA	1	FALSE	FC<2	NA	NA
YCR018C	367.051	426.937	490.153	867.728	964.466	1009.73	1027	895.337	0.0107624	9.13e-06	1	FALSE	0	hypoxic	NA
YCR018C-A	20	20	20	20	20	20	20	20	NA	NA	0	NA	FC<2	NA	NA
YCR019W	149.942	134.482	168.17	127.966	139.281	125.371	143	144.673	NA	NA	0	FALSE	FC<2	NA	NA
YCR020C	75.6805	91.6124	88.1865	80.4355	111.285	174.919	178	156.957	0.0329374	0.00340928	1	FALSE	0	hypoxic	NA
YCR020C-A	662.205	739.947	845.462	833.604	718.8	1304.01	1686	1428.99	0.0538322	0.00332433	1	FALSE	0	hypoxic	NA
YCR020W-B	197.715	162.084	249.691	213.276	226.768	322.061	182	261.367	NA	NA	0	NA	FC<2	NA	NA
YCR021C	52.0304	116.277	146.636	59.7173	95.1867	110.357	43	92.8093	0.739069	0.868005	1	TRUE	0	NA	NA
YCR022C	20	20	20	20	20	20	20	20	NA	NA	0	FALSE	FC<2	NA	NA
YCR023C	410.567	555.547	747.022	748.294	669.807	778.503	462	734.285	NA	NA	0	FALSE	FC<2	NA	NA
YCR024C	100.75	105.707	147.148	172.449	120.383	144.139	154	163.099	NA	NA	2	FALSE	FC<2	NA	NA
YCR024C-A	1971.95	2155.24	2289.26	1729.97	1994.72	2205.63	2286	2259.5	NA	NA	0	FALSE	FC<2	NA	NA
YCR024C-B	5501.03	6769.92	6792.92	5408.68	5826.69	7444.2	6863	6025.1	NA	NA	0	NA	FC<2	NA	NA
YCR025C	20	20	20	23.1557	20	24.0232	20	20	NA	NA	1	FALSE	FC<2	NA	NA
YCR026C	503.749	612.511	649.094	615.453	666.307	635.114	535	560.95	NA	NA	0	FALSE	FC<2	NA	NA
YCR027C	213.797	204.366	178.937	243.744	210.671	188.432	215	216.328	NA	NA	0	FALSE	FC<2	NA	NA
YCR028C	322.115	328.278	333.263	294.93	360.45	413.65	361	496.12	NA	NA	0	FALSE	FC<2	NA	NA
YCR028C-A	1194.33	1264.96	1272.04	1346.08	1320.72	1606.55	1918	1401.69	NA	NA	0	NA	FC<2	NA	NA
YCR030C	331.575	454.539	596.797	661.155	444.438	483.467	350	496.12	NA	NA	0	FALSE	FC<2	NA	NA
YCR031C	2457.73	2761.88	2578.94	2101.68	2097.61	2237.91	2274	2075.24	NA	NA	0	TRUE	FC<2	NA	NA
YCR032W	192.985	199.668	233.797	296.149	296.759	249.241	258	268.192	NA	NA	0	FALSE	FC<2	NA	NA
YCR033W	646.596	576.101	650.632	542.94	455.637	528.511	399	523.417	NA	NA	0	FALSE	FC<2	NA	NA
YCR034W	669.773	710.584	782.912	656.281	854.581	975.193	735	979.957	NA	NA	1	TRUE	FC<2	NA	NA
YCR035C	627.202	516.788	508.098	449.098	531.926	463.198	392	373.284	NA	NA	1	TRUE	FC<2	NA	NA
YCR036W	419.554	481.553	517.327	591.079	646.01	523.256	506	616.909	NA	NA	0	FALSE	FC<2	NA	NA
YCR037C	393.066	348.245	430.678	385.115	394.745	360.348	391	445.621	NA	NA	0	FALSE	FC<2	NA	NA
YCR038C	55.8144	62.2495	64.089	123.7	91.6872	76.574	76	100.998	0.216534	0.834504	0	FALSE	0	NA	NA
YCR038W-A	0	0	0	0	0	0	0	0	NA	NA	0	NA	reads0	NA	NA
YCR039C	0	0	0	0	0	0	0	0	NA	NA	0	FALSE	reads0	NA	NA
YCR040W	0	0	0	0	0	0	0	0	NA	NA	0	FALSE	reads0	NA	NA
YCR041W	20	20	20	22.5463	20	20	34	22.5199	NA	NA	0	FALSE	FC<2	NA	NA
YCR042C	400.161	315.358	352.746	448.489	487.132	429.415	392	427.196	NA	NA	0	FALSE	FC<2	NA	NA
YCR043C	448.88	498.583	424.013	406.443	410.843	412.148	340	350.765	NA	NA	0	TRUE	FC<2	NA	NA
YCR044C	322.115	332.976	450.161	496.019	407.343	400.888	365	418.324	NA	NA	0	FALSE	FC<2	NA	NA
YCR045C	239.34	223.159	230.721	228.51	248.465	283.774	298	218.375	NA	NA	1	FALSE	FC<2	NA	NA
YCR045W-A	0	0	0	0	0	0	0	0	NA	NA	0	NA	reads0	NA	NA
YCR046C	313.601	307.137	242.513	321.133	283.461	304.044	378	276.381	NA	NA	1	FALSE	FC<2	NA	NA
YCR047C	587.47	341.198	220.466	206.573	386.346	619.349	667	463.364	0.0987774	0.673813	0	FALSE	0	NA	NA
YCR047W-A	0	0	0	0	0	0	0	0	NA	NA	0	NA	reads0	NA	NA
YCR048W	306.506	346.483	332.75	486.879	585.818	1037.5	816	1402.38	0.0162002	2.19e-13	4	FALSE	0	hypoxic	lipid metabolism
YCR049C	20	20	20	20	20	20	20	20	NA	NA	0	FALSE	FC<2	NA	NA
YCR050C	20	42.2827	43.5805	53.0143	95.1867	147.142	320	152.18	0.0112424	2.22e-10	1	FALSE	0	hypoxic	unknown
YCR051W	1304.54	1070.57	840.335	387.553	515.128	632.862	939	642.841	0.12073	0.559214	1	FALSE	0	NA	NA
YCR052W	527.399	491.536	405.043	433.864	431.84	346.835	355	378.061	NA	NA	0	FALSE	FC<2	NA	NA
YCR053W	3447.25	2907.52	2830.68	2349.69	2782.11	2448.87	2210	2653.25	NA	NA	1	TRUE	FC<2	NA	NA
YCR054C	157.037	126.261	91.2628	137.715	216.27	174.919	158	162.416	0.127981	0.725072	0	FALSE	0	NA	NA
YCR057C	856.609	331.801	297.373	154.777	360.45	422.659	284	338.481	0.397392	0.683452	1	TRUE	0	NA	NA
YCR059C	535.913	480.965	408.119	296.149	331.054	398.635	407	440.844	NA	NA	0	FALSE	FC<2	NA	NA
YCR060W	233.191	187.336	243.538	226.072	200.872	189.183	174	181.524	NA	NA	0	FALSE	FC<2	NA	NA
YCR061W	410.567	485.076	588.594	581.329	496.931	126.873	148	158.322	0.0710317	4.49e-05	2	FALSE	0	aerobic	DNA metabolism
YCR063W	20.3391	20	29.7373	20	29.3959	30.7798	20	20	NA	NA	1	FALSE	FC<2	NA	NA
YCR064C	20	20	20	20	25.8964	20	20	20	NA	NA	0	FALSE	FC<2	NA	NA
YCR065W	448.88	399.924	357.36	375.975	349.251	246.989	235	223.834	0.00747705	0.000107601	0	FALSE	0	aerobic	NA
YCR066W	99.3307	87.5016	107.67	95.6695	153.279	112.609	115	131.707	NA	NA	0	FALSE	FC<2	NA	NA
YCR067C	472.057	463.348	523.992	521.003	468.235	395.632	346	488.614	NA	NA	0	FALSE	FC<2	NA	NA
YCR068W	95.5467	95.7233	168.682	171.23	187.574	174.168	81	302.313	0.683846	0.478063	1	FALSE	0	NA	NA
YCR069W	296.1	465.697	362.488	646.531	427.64	589.32	806	1347.1	0.0681834	1.55e-05	5	FALSE	0	hypoxic	protein modification
YCR071C	271.977	252.521	228.67	226.072	214.17	268.76	295	326.88	NA	NA	1	FALSE	FC<2	NA	NA
YCR072C	533.548	180.876	92.2882	93.2321	240.766	210.203	249	189.031	0.208732	0.884037	4	TRUE	0	NA	NA
YCR073C	300.357	236.665	166.119	156.605	246.366	266.508	285	277.745	NA	NA	2	FALSE	FC<2	NA	NA
YCR073W-A	292.316	349.419	303.526	304.071	302.358	343.832	308	361.001	NA	NA	0	NA	FC<2	NA	NA
YCR075C	139.536	221.397	284.555	310.164	309.357	297.287	349	169.24	0.291728	0.162435	0	FALSE	0	NA	NA
YCR075W-A	57.7064	87.5016	59.4746	88.3572	58.7918	84.832	72	51.1816	NA	NA	0	NA	FC<2	NA	NA
YCR076C	228.934	216.699	275.839	434.474	375.148	366.354	336	457.905	0.0688092	0.234063	0	FALSE	0	NA	NA
YCR077C	815.931	769.31	803.933	692.233	690.804	595.325	437	659.219	NA	NA	0	FALSE	FC<2	NA	NA
YCR079W	202.918	263.092	345.055	346.726	230.968	259	195	244.307	NA	NA	0	FALSE	FC<2	NA	NA
YCR081C-A	0	0	0	0	0	0	0	0	NA	NA	0	NA	reads0	NA	NA
YCR081W	129.13	105.119	129.716	125.528	185.474	150.145	44	225.199	0.926187	0.836334	0	FALSE	0	NA	NA
YCR082W	896.814	860.335	838.284	1095.63	1320.02	1501.45	1446	1402.38	NA	NA	0	FALSE	FC<2	NA	NA
YCR083W	171.7	197.319	253.28	210.229	178.475	245.487	216	233.388	NA	NA	1	FALSE	FC<2	NA	NA
YCR084C	1559.96	1597.93	1524.29	1403.36	1413.8	1298.76	1020	1246.78	NA	NA	0	FALSE	FC<2	NA	NA
YCR085W	20	20	20	20	20	20	20	20	NA	NA	1	FALSE	FC<2	NA	NA
YCR086W	300.357	247.823	256.356	267.509	188.974	225.968	321	327.562	NA	NA	2	FALSE	FC<2	NA	NA
YCR087C-A	0	0	0	0	0	0	0	0	NA	NA	0	NA	reads0	NA	NA
YCR087W	230.353	214.35	154.326	43.8739	151.179	185.429	140	139.214	0.33917	0.870617	0	FALSE	0	NA	NA
YCR088W	923.302	832.734	900.835	1276.61	1147.84	801.775	872	1175.13	NA	NA	0	FALSE	FC<2	NA	NA
YCR089W	195.823	150.338	147.661	149.903	229.568	240.983	121	216.328	NA	NA	0	FALSE	FC<2	NA	NA
YCR090C	184.944	187.336	185.089	233.994	186.174	225.968	146	137.849	NA	NA	0	FALSE	FC<2	NA	NA
YCR091W	61.0174	102.183	119.975	258.978	153.979	117.113	89	180.159	0.247729	0.970391	2	TRUE	0	NA	NA
YCR092C	196.769	202.017	212.776	230.338	351.351	287.528	257	206.774	NA	NA	0	FALSE	FC<2	NA	NA
YCR093W	436.582	389.353	437.344	409.49	535.425	371.609	260	400.581	0.358813	0.477362	1	FALSE	0	NA	NA
YCR094W	368.47	456.888	540.399	473.473	620.814	643.372	598	535.701	NA	NA	2	FALSE	FC<2	NA	NA
YCR095C	359.483	342.959	432.729	427.771	524.227	520.253	470	430.608	NA	NA	0	FALSE	FC<2	NA	NA
YCR095W-A	20	20	20	21.937	23.0968	20	32	29.3441	NA	NA	0	NA	FC<2	NA	NA
YCR096C	0	0	0	0	0	0	0	0	NA	NA	0	FALSE	reads0	NA	NA
YCR097W	70.0045	105.119	177.398	299.196	173.576	205.699	175	140.579	0.0708572	0.489703	1	NA	0	NA	NA
YCR097W-A	20	20	20	20	20	20	20	20	NA	NA	0	NA	FC<2	NA	NA
YCR098C	54.8684	78.1055	83.0594	127.966	126.682	69.8175	78	53.9113	0.205429	0.335264	1	FALSE	0	NA	NA
YCR099C	30.7452	37.5846	61.0128	43.2645	51.7928	64.5624	51	32.7562	0.35548	0.486651	0	FALSE	0	NA	NA
YCR100C	31.6912	22.3159	26.1483	56.0611	47.5934	42.0406	49	70.2894	0.0931222	0.220066	1	FALSE	0	NA	NA
YCR101C	24.5962	32.8865	34.3517	47.5301	22.3969	39.7885	20	30.709	0.852793	0.914851	0	FALSE	0	NA	NA
YCR102C	20	20	20	20	35.695	47.2957	151	149.45	0.0222119	1.31e-13	2	FALSE	0	hypoxic	unknown
YCR102W-A	20	20	20	20	20	20	20	20	NA	NA	1	NA	FC<2	NA	NA
YCR104W	0	0.587259	1.02542	0	0	2.25218	2	21.8375	NA	NA	5	FALSE	PAU	NA	NA
YCR105W	42.0973	33.4738	45.1187	68.2483	57.392	75.8233	106	72.3367	0.0418976	0.0350554	1	FALSE	0	hypoxic	NA
YCR106W	85.1406	83.3908	66.6526	88.9665	107.085	93.09	41	90.0796	0.654028	0.909836	0	FALSE	0	NA	NA
YCR107W	54.8684	44.6317	55.8856	43.2645	56.6921	66.8146	34	68.9245	0.985965	0.919342	2	FALSE	0	NA	NA
YCR108C	0	0	0	0	0	0	0	0	NA	NA	0	NA	reads0	NA	NA
YDL001W	145.685	150.338	146.636	199.87	184.774	124.62	97	149.45	0.183116	0.520499	0	FALSE	0	NA	NA
YDL002C	643.758	694.728	723.95	773.278	807.688	792.766	672	621.686	NA	NA	0	FALSE	FC<2	NA	NA
YDL003W	688.693	520.312	506.047	539.283	748.896	435.421	291	302.313	0.083163	0.00837585	0	FALSE	0	aerobic	NA
YDL004W	509.898	536.755	554.755	495.41	520.028	384.372	222	340.528	0.0833609	0.00102685	2	FALSE	0	aerobic	NA
YDL005C	351.914	332.976	411.195	522.831	445.138	416.653	383	459.952	NA	NA	0	FALSE	FC<2	NA	NA
YDL006W	304.141	322.405	337.877	404.006	424.141	385.873	431	332.339	NA	NA	1	FALSE	FC<2	NA	NA
YDL007C-A	20	20	20	20	20	20	20	20	NA	NA	0	NA	FC<2	NA	NA
YDL007W	1890.59	1874.53	2173.39	2687.28	2922.09	2239.41	2388	2967.17	NA	NA	1	FALSE	FC<2	NA	NA
YDL008W	481.044	437.508	470.157	477.129	473.134	411.398	605	410.135	NA	NA	0	FALSE	FC<2	NA	NA
YDL009C	81.8296	150.926	185.602	254.712	186.174	136.632	92	131.707	0.136869	0.704721	0	FALSE	0	NA	NA
YDL010W	180.214	242.538	325.572	386.334	343.652	233.476	261	298.901	0.111268	0.994686	1	FALSE	0	NA	NA
YDL011C	20	20	20	20	20	20	20	20	NA	NA	0	FALSE	FC<2	NA	NA
YDL012C	413.878	539.104	512.712	565.486	433.94	572.053	656	630.557	NA	NA	0	FALSE	FC<2	NA	NA
YDL013W	299.411	274.837	238.924	263.853	316.356	393.38	221	449.716	0.873336	0.576133	0	FALSE	0	NA	NA
YDL014W	4019.11	3423.13	2386.68	1032.26	2205.39	2480.4	2404	2138.71	0.13743	0.670924	2	TRUE	0	NA	NA
YDL015C	1443.61	1565.05	1812.95	1789.69	1722.46	1672.62	1220	1678.07	NA	NA	0	FALSE	FC<2	NA	NA
YDL016C	86.0866	91.6124	108.182	123.7	128.782	99.0958	184	88.0323	0.736186	0.593563	0	FALSE	0	NA	NA
YDL017W	131.022	107.468	109.208	132.84	137.181	72.8204	80	120.789	NA	NA	0	FALSE	FC<2	NA	NA
YDL018C	382.66	378.195	533.733	703.201	536.125	478.963	261	364.413	0.128116	0.357932	0	FALSE	0	NA	NA
YDL019C	353.806	566.118	708.568	774.496	629.212	690.668	698	896.702	0.0535834	0.435771	2	FALSE	0	NA	NA
YDL020C	389.282	545.564	609.615	881.134	988.262	1085.55	937	1210.62	0.0112424	0.000496492	0	FALSE	0	hypoxic	NA
YDL021W	29.7992	31.1247	107.67	692.842	492.032	278.519	302	302.995	0.0455129	0.494505	4	TRUE	0	hypoxic	respiration
YDL022C-A	0	0	0	0	0	0	0	0	NA	NA	0	NA	reads0	NA	NA
YDL022W	523.142	1916.81	2499.98	2675.7	1474.69	1891.08	2444	3173.26	0.14601	0.596113	2	TRUE	0	NA	NA
YDL023C	20	25.2521	48.1949	47.5301	20	20	20	49.8168	0.352709	0.631729	2	TRUE	0	NA	NA
YDL024C	20	20	20	20	20	20	20	20	NA	NA	1	FALSE	FC<2	NA	NA
YDL025C	173.592	260.743	366.589	386.334	279.961	197.441	280	243.624	0.230355	0.899842	0	FALSE	0	NA	NA
YDL025W-A	0	0	0	0	0	0	0	0	NA	NA	0	NA	reads0	NA	NA
YDL026W	20	20	20	20	20	20	20	20	NA	NA	0	FALSE	FC<2	NA	NA
YDL027C	199.607	335.325	498.356	745.247	577.42	433.919	396	413.547	0.0297342	0.763246	0	TRUE	0	hypoxic	NA
YDL028C	245.489	307.137	246.102	311.992	277.861	287.528	265	240.212	NA	NA	0	FALSE	FC<2	NA	NA
YDL029W	761.535	843.891	889.556	1432	858.78	785.259	647	882.371	0.268144	0.716311	0	FALSE	0	NA	NA
YDL030W	323.534	225.508	208.161	191.339	268.763	295.786	151	213.598	0.558094	0.772299	0	FALSE	0	NA	NA
YDL031W	1847.55	1496.34	883.403	595.954	1098.15	1265.72	766	1115.76	0.257136	0.607047	1	TRUE	0	NA	NA
YDL032W	20	20	20	20	20	20	20	20	NA	NA	0	FALSE	FC<2	NA	NA
YDL033C	129.603	142.117	96.3899	121.263	113.384	92.3393	159	141.944	NA	NA	0	FALSE	FC<2	NA	NA
YDL034W	20	20	21.5339	26.8118	20	20	20	20	NA	NA	0	FALSE	FC<2	NA	NA
YDL035C	148.523	227.857	285.581	394.865	263.163	287.528	200	254.543	0.200473	0.903318	1	FALSE	0	NA	NA
YDL036C	438.947	373.497	372.229	338.804	390.546	442.928	388	322.103	NA	NA	0	FALSE	FC<2	NA	NA
YDL037C	89.8706	52.8533	24.6102	20	20	20	20	20	0.0366615	1.42e-05	1	TRUE	0	aerobic	unknown
YDL039C	531.183	259.569	119.975	20	26.5963	22.5218	20	38.2156	0.0359811	0.00659231	5	FALSE	0	aerobic	mating
YDL040C	757.278	692.966	718.823	751.95	767.093	719.195	638	758.852	NA	NA	1	FALSE	FC<2	NA	NA
YDL041W	20	20	20	20	20	20	20	20	NA	NA	0	FALSE	FC<2	NA	NA
YDL042C	298.938	229.618	160.479	140.153	256.164	299.54	298	220.422	0.159192	0.911973	0	FALSE	0	NA	NA
YDL043C	63.3824	46.9807	45.1187	56.0611	86.7879	75.8233	75	49.8168	NA	NA	1	FALSE	FC<2	NA	NA
YDL044C	142.847	145.053	150.225	187.683	195.273	167.412	194	206.091	NA	NA	0	FALSE	FC<2	NA	NA
YDL045C	109.264	136.831	123.564	174.886	191.773	231.224	247	197.902	0.0232388	0.000662968	0	FALSE	0	hypoxic	NA
YDL045W-A	81.8296	91.6124	127.153	147.465	112.684	118.615	76	72.3367	0.115642	0.265791	1	FALSE	0	NA	NA
YDL046W	617.742	875.016	1007.99	1270.52	1217.83	907.627	809	907.62	0.0655247	0.836609	0	FALSE	0	NA	NA
YDL047W	788.497	835.083	783.937	756.825	683.805	672.65	782	697.435	NA	NA	0	FALSE	FC<2	NA	NA
YDL048C	61.9634	133.895	77.4195	123.091	140.68	102.099	127	128.978	0.873292	0.79075	2	FALSE	0	NA	NA
YDL049C	45.4083	57.5514	38.4534	71.9045	93.7869	83.3306	83	62.1003	0.154378	0.131614	1	FALSE	0	NA	NA
YDL050C	20	20	20	20	20	20	20	20	NA	NA	0	TRUE	FC<2	NA	NA
YDL051W	1111.08	1072.34	789.577	489.925	858.081	1114.83	670	747.934	0.34257	0.842859	0	TRUE	0	NA	NA
YDL052C	796.065	897.332	1106.43	1355.22	1186.33	1408.36	1689	1782.48	0.00926501	0.00169273	1	FALSE	0	hypoxic	NA
YDL053C	279.545	319.469	339.415	456.411	349.251	349.838	305	308.454	NA	NA	0	FALSE	FC<2	NA	NA
YDL054C	271.977	287.17	305.576	348.554	305.158	269.511	367	350.765	NA	NA	0	FALSE	FC<2	NA	NA
YDL055C	14766.7	14511.8	14550.8	13981.8	13514.4	11534.9	9344	8092.15	NA	NA	0	FALSE	FC<2	NA	NA
YDL056W	262.044	313.596	294.81	340.632	352.051	269.511	299	314.596	NA	NA	0	FALSE	FC<2	NA	NA
YDL057W	89.3976	78.6927	82.034	121.872	113.384	118.615	132	163.781	0.0232388	0.0470047	1	FALSE	0	hypoxic	NA
YDL058W	1394.41	1091.71	1021.32	1112.08	1340.31	1110.32	1241	1364.16	NA	NA	0	FALSE	FC<2	NA	NA
YDL059C	109.737	111.579	125.102	164.527	231.668	163.658	154	134.437	0.0579308	0.20571	0	FALSE	0	NA	NA
YDL060W	1089.33	505.63	392.738	194.386	547.324	593.824	294	456.54	0.442181	0.641089	1	TRUE	0	NA	NA
YDL061C	2109.12	2039.55	1983.68	1271.12	1274.52	1884.32	1739	1725.16	NA	NA	0	TRUE	FC<2	NA	NA
YDL062W	84.6676	20.5541	20	20	20	36.7856	20	46.4046	0.66071	0.620877	1	TRUE	0	NA	NA
YDL063C	566.658	267.203	139.458	76.17	295.359	337.076	186	210.868	0.263801	0.843559	3	TRUE	0	NA	NA
YDL064W	239.813	250.172	258.407	251.666	249.165	255.997	306	218.375	NA	NA	0	FALSE	FC<2	NA	NA
YDL065C	736.466	844.479	1030.04	1283.92	1051.25	990.207	1091	1070.72	NA	NA	1	FALSE	FC<2	NA	NA
YDL066W	1931.27	2165.81	2455.38	3296.03	2935.39	1861.8	1923	2314.77	NA	NA	1	FALSE	FC<2	NA	NA
YDL067C	330.629	298.328	453.238	412.537	470.335	385.873	331	265.462	NA	NA	1	FALSE	FC<2	NA	NA
YDL068W	20	28.1884	25.6356	20	31.4956	21.0203	20	34.8035	NA	NA	0	FALSE	FC<2	NA	NA
YDL069C	67.6395	57.5514	84.5975	123.7	93.087	87.8349	192	88.7148	0.313797	0.310075	0	FALSE	0	NA	NA
YDL070W	1252.51	1523.94	1742.71	2211.37	2123.5	1978.91	1928	2033.62	NA	NA	0	FALSE	FC<2	NA	NA
YDL071C	20	20	20	25.5931	20	21.0203	23	20	NA	NA	0	FALSE	FC<2	NA	NA
YDL072C	1137.57	1562.7	2090.84	3113.22	2109.51	2075.76	2641	2617.77	0.0637758	0.487515	0	FALSE	0	NA	NA
YDL073W	290.897	240.189	280.454	271.774	342.952	347.586	296	310.502	NA	NA	1	FALSE	FC<2	NA	NA
YDL074C	718.965	603.115	560.907	667.858	675.406	599.079	442	516.593	NA	NA	0	FALSE	FC<2	NA	NA
YDL075W	9676.7	9858.32	9457.49	7733.39	6746.36	8018.5	8895	6489.83	NA	NA	1	TRUE	FC<2	NA	NA
YDL076C	346.711	333.563	414.784	414.365	373.048	377.615	289	373.967	NA	NA	1	FALSE	FC<2	NA	NA
YDL077C	216.636	193.208	200.983	248.009	223.969	254.496	126	206.774	0.684664	0.811115	0	FALSE	0	NA	NA
YDL078C	958.778	758.739	781.886	1242.48	1166.04	978.946	918	1231.09	NA	NA	1	FALSE	FC<2	NA	NA
YDL079C	106.899	185.574	142.534	221.198	174.276	139.635	86	182.889	0.59533	0.834849	3	FALSE	0	NA	NA
YDL080C	280.491	282.472	283.53	313.82	298.858	237.98	178	309.819	NA	NA	0	FALSE	FC<2	NA	NA
YDL081C	26877	24649.6	24074.4	18017.6	17665.5	19977.6	25581	18267.1	NA	NA	0	TRUE	FC<2	NA	NA
YDL082W	5484	4474.92	3748.95	2316.18	2945.89	3316.71	3464	2740.6	0.076355	0.445473	0	TRUE	0	NA	NA
YDL083C	7534.47	6859.77	6322.25	4792.01	5336.76	6096.64	7141	4976.9	NA	NA	0	TRUE	FC<2	NA	NA
YDL084W	3390.49	3345.62	3216.76	3105.3	3221.65	3228.87	2899	2666.9	NA	NA	0	TRUE	FC<2	NA	NA
YDL085C-A	528.818	531.47	667.039	1062.11	832.184	1229.69	1583	1050.25	0.0478583	0.000572367	1	NA	0	hypoxic	NA
YDL085W	23.6502	27.6012	49.2204	85.9197	86.088	48.0464	28	51.864	0.123811	0.823707	1	FALSE	0	NA	NA
YDL086C-A	0	0	0	0	0	0	0	0	NA	NA	0	NA	reads0	NA	NA
YDL086W	688.693	739.359	558.344	460.676	352.051	204.197	160	217.01	0.0115187	1.97e-24	5	FALSE	0	aerobic	unknown
YDL087C	70.0045	70.4711	69.2162	41.4365	44.0939	49.5479	55	60.7355	NA	NA	0	FALSE	FC<2	NA	NA
YDL088C	495.707	480.965	463.492	394.256	364.649	360.348	389	404.676	NA	NA	0	FALSE	FC<2	NA	NA
YDL089W	119.67	135.657	197.907	226.072	135.781	152.397	139	156.274	NA	NA	1	FALSE	FC<2	NA	NA
YDL090C	207.175	206.715	236.873	235.213	221.869	196.69	128	141.944	NA	NA	0	FALSE	FC<2	NA	NA
YDL091C	193.458	271.901	419.911	575.845	352.751	331.07	407	355.541	0.102702	0.895959	0	FALSE	0	NA	NA
YDL092W	1413.81	1468.15	1379.2	1394.82	1252.83	1399.35	1849	1329.36	NA	NA	0	FALSE	FC<2	NA	NA
YDL093W	303.195	291.868	367.615	470.426	697.803	814.537	770	1214.71	0.00848142	7.64e-12	5	FALSE	0	hypoxic	protein modification
YDL094C	61.4904	29.9502	54.3475	75.5606	32.1955	34.5334	110	40.9453	0.793933	0.940124	1	FALSE	0	NA	NA
YDL095W	3101.48	3397.88	3761.77	3547.08	3001.18	3076.47	4113	2848.43	NA	NA	0	FALSE	FC<2	NA	NA
YDL096C	23.1772	20	27.6865	35.3429	20	20	20	25.2496	NA	NA	0	FALSE	FC<2	NA	NA
YDL097C	1452.12	1715.38	1723.74	1995.65	2210.29	1794.99	2552	2280.65	NA	NA	0	FALSE	FC<2	NA	NA
YDL098C	66.2205	72.2329	57.9365	53.0143	94.4868	66.8146	20	58.6882	0.506543	0.708011	0	FALSE	0	NA	NA
YDL099W	1542.94	1721.26	1782.7	2703.73	2972.49	3287.43	4396	4074.74	0.00848142	8.99e-10	1	FALSE	0	hypoxic	NA
YDL100C	1164.53	1048.26	1046.96	1224.2	1724.56	1704.15	2448	2310.68	0.0179685	5.3e-05	1	FALSE	0	hypoxic	NA
YDL101C	254.003	237.253	319.932	329.054	304.458	282.273	287	242.942	NA	NA	0	FALSE	FC<2	NA	NA
YDL102W	278.126	184.399	167.144	209.01	300.958	228.221	340	234.753	0.349784	0.791589	0	FALSE	0	NA	NA
YDL103C	386.444	396.4	392.738	521.003	485.032	433.169	398	459.952	NA	NA	0	FALSE	FC<2	NA	NA
YDL104C	140.009	149.751	155.865	212.667	128.082	150.145	190	151.498	NA	NA	1	FALSE	FC<2	NA	NA
YDL105W	63.3824	63.424	65.1145	42.6552	82.5885	63.061	43	36.8507	0.3776	0.35713	0	FALSE	0	NA	NA
YDL106C	190.147	264.854	236.873	365.616	267.363	291.282	259	316.643	NA	NA	1	FALSE	FC<2	NA	NA
YDL107W	68.5855	71.0584	110.746	115.169	139.281	74.3218	71	87.3499	0.198306	0.870617	0	FALSE	0	NA	NA
YDL108W	124.4	139.768	125.614	173.668	155.378	146.392	174	172.653	NA	NA	0	FALSE	FC<2	NA	NA
YDL109C	76.1535	55.7896	96.3899	84.701	73.4898	80.3277	30	85.3027	0.787216	0.768631	0	FALSE	0	NA	NA
YDL110C	215.69	442.793	454.263	906.727	387.746	157.652	187	129.66	0.0987774	0.0311125	0	TRUE	0	aerobic	protein degradation
YDL111C	746.399	622.495	537.835	439.348	566.221	432.418	520	459.952	NA	NA	1	TRUE	FC<2	NA	NA
YDL112W	625.31	510.328	309.678	208.401	368.849	442.928	430	363.731	0.118305	0.882033	2	FALSE	0	NA	NA
YDL113C	123.454	249.585	296.348	354.647	341.552	349.838	227	365.095	0.16894	0.725264	1	FALSE	0	NA	NA
YDL114W	20	20	20	20	20	20	20	20	NA	NA	0	FALSE	FC<2	NA	NA
YDL114W-A	0	0	0	0	0	0	0	0	NA	NA	1	NA	reads0	NA	NA
YDL115C	296.1	426.35	498.356	521.612	517.228	385.122	403	468.141	NA	NA	0	FALSE	FC<2	NA	NA
YDL116W	370.835	313.009	377.356	407.662	374.448	395.632	190	270.239	0.229458	0.22098	0	FALSE	0	NA	NA
YDL117W	293.735	243.713	264.56	286.399	314.256	231.974	194	167.876	NA	NA	0	FALSE	FC<2	NA	NA
YDL118W	20	20	20	35.9522	47.5934	21.0203	20	28.6617	0.240985	0.977507	0	FALSE	0	NA	NA
YDL119C	26.4882	59.3132	61.5255	155.387	85.3881	79.5769	44	94.1741	0.338656	0.940299	0	FALSE	0	NA	NA
YDL120W	425.23	490.361	454.776	513.69	650.909	507.491	689	562.315	NA	NA	0	FALSE	FC<2	NA	NA
YDL121C	2284.61	2339.64	2413.85	1628.82	2448.96	3280.67	2394	2011.1	0.472606	0.804819	0	FALSE	0	NA	NA
YDL122W	1084.12	963.105	813.674	696.498	908.474	894.114	834	731.556	NA	NA	0	FALSE	FC<2	NA	NA
YDL123W	316.439	325.342	283.53	271.774	328.954	306.296	372	510.451	NA	NA	0	FALSE	FC<2	NA	NA
YDL124W	486.247	1360.09	1740.15	3121.75	2234.79	1295.75	2180	2462.18	0.103231	0.725416	3	TRUE	0	NA	NA
YDL125C	1370.76	1458.75	1512.5	1607.49	1478.89	1466.17	1985	1588.68	NA	NA	0	FALSE	FC<2	NA	NA
YDL126C	3176.69	3427.24	3175.74	4018.12	4592.76	3332.47	3565	5256.01	NA	NA	1	FALSE	FC<2	NA	NA
YDL127W	297.992	204.366	301.475	243.135	289.06	183.177	129	117.376	0.0797378	0.000667638	1	FALSE	0	aerobic	NA
YDL128W	565.239	630.716	691.649	775.106	727.199	567.549	585	640.794	NA	NA	1	FALSE	FC<2	NA	NA
YDL129W	260.152	135.657	106.131	43.8739	82.5885	106.603	53	109.187	0.262105	0.215034	1	FALSE	0	NA	NA
YDL130W	18167.1	17964.8	16922.6	12128.7	11060.6	13602.4	18341	13557	NA	NA	1	FALSE	FC<2	NA	NA
YDL130W-A	73.3155	109.817	177.911	580.111	309.357	153.899	205	206.091	0.103231	0.79075	2	NA	0	NA	NA
YDL131W	754.913	611.337	602.437	563.658	694.303	703.43	782	729.508	NA	NA	1	FALSE	FC<2	NA	NA
YDL132W	220.42	287.17	287.632	420.458	308.657	262.003	235	271.604	NA	NA	0	FALSE	FC<2	NA	NA
YDL133C-A	33104.1	41156.9	53496.4	45557.6	30968.6	51106.4	61483	41597	NA	NA	0	NA	FC<2	NA	NA
YDL133W	235.083	220.222	240.462	346.726	375.848	349.087	346	467.459	0.0208625	0.0180703	2	FALSE	0	hypoxic	NA
YDL134C	508.006	481.553	649.606	748.294	630.612	585.566	515	569.822	NA	NA	0	FALSE	FC<2	NA	NA
YDL135C	156.091	149.164	198.42	355.866	227.468	222.215	319	289.347	0.148279	0.42102	0	FALSE	0	NA	NA
YDL136W	1514.08	1384.17	1408.42	1072.47	1496.39	1599.05	1546	1116.44	NA	NA	0	TRUE	FC<2	NA	NA
YDL137W	2009.32	2431.84	2895.8	4768.85	4100.73	3062.21	2551	2836.83	0.0907079	0.682677	1	FALSE	0	NA	NA
YDL138W	273.869	340.023	360.949	346.726	321.955	325.815	231	341.211	NA	NA	0	FALSE	FC<2	NA	NA
YDL139C	52.5034	59.9004	39.9916	29.2493	36.3949	30.7798	37	47.7695	0.133967	0.310075	0	FALSE	0	NA	NA
YDL140C	1334.34	1300.19	1194.62	1156.56	1107.95	1099.81	719	1243.37	NA	NA	1	FALSE	FC<2	NA	NA
YDL141W	334.413	399.924	363	323.57	380.047	343.832	285	451.08	NA	NA	0	FALSE	FC<2	NA	NA
YDL142C	123.454	129.197	233.797	263.853	216.27	236.479	293	198.585	0.116634	0.334386	0	FALSE	0	NA	NA
YDL143W	2288.86	2057.76	1806.8	1516.7	1777.75	1742.43	1695	1979.7	NA	NA	1	TRUE	FC<2	NA	NA
YDL144C	181.16	198.494	196.369	269.946	237.967	162.157	221	248.401	NA	NA	1	FALSE	FC<2	NA	NA
YDL145C	1618.62	1605.57	1393.55	1586.16	1647.57	1465.42	1169	1663.74	NA	NA	0	FALSE	FC<2	NA	NA
YDL146W	153.253	326.516	380.432	346.726	272.262	244.737	302	266.827	0.375836	0.972697	0	FALSE	0	NA	NA
YDL147W	1786.53	1685.43	1553.52	1970.67	2212.39	1843.78	1982	2300.44	NA	NA	0	FALSE	FC<2	NA	NA
YDL148C	1931.27	1616.14	971.077	472.863	1061.75	1224.43	785	901.478	0.199769	0.500217	1	TRUE	0	NA	NA
YDL149W	81.8296	158.56	165.093	213.885	212.07	157.652	120	169.24	0.207631	0.938581	0	FALSE	0	NA	NA
YDL150W	383.606	305.962	279.428	200.479	251.965	352.09	348	241.577	NA	NA	0	TRUE	FC<2	NA	NA
YDL151C	20	20	20	20	20	20	20	20	NA	NA	1	TRUE	FC<2	NA	NA
YDL152W	28.8532	24.6649	20	20	20	20.2696	20	20	NA	NA	1	FALSE	FC<2	NA	NA
YDL153C	1922.29	1687.78	1161.81	496.019	1245.13	1639.58	917	977.227	0.317289	0.742443	2	TRUE	0	NA	NA
YDL154W	98.8577	128.023	105.106	134.669	186.174	130.626	189	156.274	NA	NA	0	FALSE	FC<2	NA	NA
YDL155W	834.378	813.941	718.823	731.841	839.183	849.071	677	873.499	NA	NA	0	FALSE	FC<2	NA	NA
YDL156W	139.536	102.183	135.869	146.856	137.881	159.905	55	153.545	0.967291	0.90855	0	FALSE	0	NA	NA
YDL157C	693.896	789.864	913.14	1091.36	1274.52	1895.58	1763	1596.87	0.00984598	9.61e-12	1	FALSE	0	hypoxic	NA
YDL158C	25.5422	20	37.9407	36.5616	27.9961	77.3247	41	62.7828	0.301372	0.159949	0	FALSE	0	NA	NA
YDL159C-B	0	0	0	0	0	0	0	0	NA	NA	0	NA	reads0	NA	NA
YDL159W	146.158	139.18	114.848	128.575	117.584	123.119	81	133.755	NA	NA	0	FALSE	FC<2	NA	NA
YDL159W-A	20	20	20	20	20	20	20	20	NA	NA	0	NA	FC<2	NA	NA
YDL160C	469.692	531.47	552.704	600.829	592.118	490.224	243	515.228	0.24549	0.462719	0	FALSE	0	NA	NA
YDL160C-A	126.292	156.798	231.746	205.964	153.979	262.003	180	168.558	0.539374	0.781045	0	NA	0	NA	NA
YDL161W	377.457	383.48	447.085	447.27	457.736	361.85	250	422.419	NA	NA	1	FALSE	FC<2	NA	NA
YDL162C	20	20	20	20	20	20	20	20	NA	NA	0	FALSE	FC<2	NA	NA
YDL163W	20	20	20	20	20	20	20	20	NA	NA	0	FALSE	FC<2	NA	NA
YDL164C	552.468	573.165	539.886	435.083	634.812	480.464	446	460.634	NA	NA	0	FALSE	FC<2	NA	NA
YDL165W	454.083	569.641	501.433	544.158	477.334	515.749	518	426.513	NA	NA	0	FALSE	FC<2	NA	NA
YDL166C	1195.75	966.629	748.047	616.672	777.592	837.059	899	711.083	NA	NA	0	FALSE	FC<2	NA	NA
YDL167C	531.656	310.66	262.509	182.199	387.746	467.702	287	305.725	0.372128	0.959811	0	TRUE	0	NA	NA
YDL168W	1160.28	1187.44	1151.04	982.897	1483.79	1005.97	1004	1243.37	NA	NA	1	FALSE	FC<2	NA	NA
YDL169C	25.0692	20	81.0085	115.169	90.9873	38.287	64	65.5124	0.164241	0.90855	2	TRUE	0	NA	NA
YDL170W	263.463	243.713	223.03	232.166	340.853	246.238	208	292.076	NA	NA	0	FALSE	FC<2	NA	NA
YDL171C	1339.07	1281.4	1265.37	1445.4	1515.29	1050.27	1442	1360.07	NA	NA	1	FALSE	FC<2	NA	NA
YDL172C	20	20	31.2754	28.6399	20	25.5247	20	21.1551	NA	NA	1	FALSE	FC<2	NA	NA
YDL173W	556.252	527.359	605.513	547.205	564.821	543.525	378	642.841	NA	NA	1	FALSE	FC<2	NA	NA
YDL174C	604.498	867.382	835.208	874.431	649.51	426.412	520	526.147	0.0865338	0.0335187	2	FALSE	0	aerobic	NA
YDL175C	192.985	193.208	162.017	140.153	170.076	172.667	182	212.915	NA	NA	0	FALSE	FC<2	NA	NA
YDL176W	166.97	183.225	196.881	294.321	289.06	378.366	346	320.056	0.0179023	6.38e-05	1	FALSE	0	hypoxic	NA
YDL177C	85.1406	61.6622	147.661	180.98	160.978	185.429	175	117.376	0.122803	0.166672	0	FALSE	0	NA	NA
YDL178W	861.339	784.578	841.361	721.482	650.209	605.085	617	422.419	0.0131254	0.0327405	3	FALSE	0	aerobic	NA
YDL179W	254.003	270.139	246.615	281.524	312.157	255.247	197	203.362	NA	NA	1	FALSE	FC<2	NA	NA
YDL180W	165.078	237.253	368.127	354.038	235.867	195.939	181	188.348	0.104478	0.434312	0	FALSE	0	NA	NA
YDL181W	82.7756	129.197	193.293	208.401	110.585	61.5595	41	64.1476	0.0456071	0.0205636	3	TRUE	0	aerobic	respiration
YDL182W	1524.49	907.315	823.416	461.285	752.395	484.218	377	436.75	0.0570754	0.00279959	3	FALSE	0	aerobic	amino acid metabolism
YDL183C	34.0562	38.7591	61.0128	45.702	57.392	91.5885	26	102.363	0.923922	0.576337	0	FALSE	0	NA	NA
YDL184C	19232.3	27122.6	36260	35781.6	21058	28032.1	34102	18967.9	NA	NA	0	FALSE	FC<2	NA	NA
YDL185C-A	63.3824	59.3132	54.8602	77.9981	83.9883	59.3073	20	60.7355	0.36915	0.69912	0	NA	0	NA	NA
YDL185W	2562.26	2614.48	2320.02	2703.73	3299.34	2507.42	2949	3050.42	NA	NA	1	FALSE	FC<2	NA	NA
YDL186W	20	20	27.1737	38.3897	63.6911	45.0435	65	81.2081	0.0152893	0.00220421	0	FALSE	0	hypoxic	unknown
YDL187C	20	20	20	20	20	20	20	20	NA	NA	2	FALSE	FC<2	NA	NA
YDL188C	227.042	301.851	301.988	325.398	309.357	289.78	182	264.097	NA	NA	0	FALSE	FC<2	NA	NA
YDL189W	449.353	502.107	446.06	435.083	585.119	527.009	502	613.497	NA	NA	1	FALSE	FC<2	NA	NA
YDL190C	259.679	288.932	336.339	451.536	509.529	329.569	277	510.451	NA	NA	1	FALSE	FC<2	NA	NA
YDL191W	3127.5	2718.42	3059.87	2557.48	3098.47	3114.01	3517	2491.52	NA	NA	0	TRUE	FC<2	NA	NA
YDL192W	5863.35	6526.21	7147.21	7591.4	8480.72	9172.37	8409	7487.53	NA	NA	0	FALSE	FC<2	NA	NA
YDL193W	404.891	590.783	701.903	638	634.112	869.34	1222	1330.04	0.0107624	0.000159872	1	FALSE	0	hypoxic	NA
YDL194W	90.3436	126.261	102.03	125.528	121.083	120.116	173	114.647	NA	NA	0	FALSE	FC<2	NA	NA
YDL195W	505.641	499.758	622.945	572.189	555.723	480.464	392	599.166	NA	NA	0	FALSE	FC<2	NA	NA
YDL196W	20	20	20	20	20	20	26	20	NA	NA	0	FALSE	FC<2	NA	NA
YDL197C	317.858	397.574	365.051	335.148	408.043	256.748	229	277.063	NA	NA	0	FALSE	FC<2	NA	NA
YDL198C	554.833	624.257	576.801	536.846	559.222	373.861	316	351.447	NA	NA	2	FALSE	FC<2	NA	NA
YDL199C	35.0022	55.2024	77.9323	102.982	88.8876	84.0813	30	64.1476	0.28767	0.818122	0	TRUE	0	NA	NA
YDL200C	221.366	225.508	315.831	510.034	578.819	622.352	640	458.587	0.026045	7.04e-06	0	FALSE	0	hypoxic	NA
YDL201W	396.85	332.976	242	140.762	245.666	286.777	302	283.887	0.117352	0.842449	1	TRUE	0	NA	NA
YDL202W	135.279	171.48	131.767	182.199	163.777	158.403	125	143.991	NA	NA	1	FALSE	FC<2	NA	NA
YDL203C	268.666	223.159	235.335	267.509	297.459	339.328	257	284.57	NA	NA	0	FALSE	FC<2	NA	NA
YDL204W	104.061	121.563	251.742	1076.74	506.729	230.473	171	353.494	0.127823	0.9269	3	TRUE	0	NA	NA
YDL205C	537.805	643.636	635.763	654.452	731.398	746.972	523	615.544	NA	NA	1	FALSE	FC<2	NA	NA
YDL206W	112.575	183.225	278.403	368.663	317.056	336.325	392	407.405	0.0185064	0.0817241	1	FALSE	0	hypoxic	NA
YDL207W	325.426	382.306	297.373	344.288	361.15	396.383	306	455.175	NA	NA	0	FALSE	FC<2	NA	NA
YDL208W	3068.37	2538.13	1700.15	1132.8	1554.48	2182.36	1935	1537.5	0.0992614	0.742443	1	FALSE	0	NA	NA
YDL209C	198.188	163.845	175.348	173.668	240.766	192.186	163	161.734	NA	NA	0	FALSE	FC<2	NA	NA
YDL210W	22.2312	20	25.6356	32.2961	34.2952	47.2957	57	58.0058	0.00747705	0.00513483	0	FALSE	0	hypoxic	NA
YDL211C	78.5185	44.6317	49.2204	43.8739	69.2904	51.0493	57	69.607	NA	NA	1	FALSE	FC<2	NA	NA
YDL212W	2321.5	2837.64	3244.96	2836.57	2694.62	3629.76	3061	2752.89	NA	NA	0	FALSE	FC<2	NA	NA
YDL213C	2336.16	2285.03	1634.01	746.466	1029.56	1686.88	1536	1213.34	0.131948	0.664441	0	FALSE	0	NA	NA
YDL214C	56.2874	66.9476	43.0678	80.4355	91.6872	61.5595	32	36.8507	0.194991	0.198827	1	FALSE	0	NA	NA
YDL215C	432.325	443.381	515.789	881.134	929.471	629.108	396	688.563	0.200327	0.879903	1	FALSE	0	NA	NA
YDL216C	81.8296	107.468	173.297	155.387	132.981	136.632	77	112.6	0.250079	0.798407	0	FALSE	0	NA	NA
YDL217C	217.582	248.411	188.165	141.371	273.662	322.812	336	316.643	0.109448	0.327439	0	FALSE	0	NA	NA
YDL218W	27.4342	20	46.1441	42.0458	38.4946	42.7914	51	57.3234	0.130032	0.482934	1	FALSE	0	NA	NA
YDL219W	262.044	282.472	307.115	477.129	487.832	422.659	309	260.002	NA	NA	0	FALSE	FC<2	NA	NA
YDL220C	148.996	136.831	150.225	148.074	104.985	186.931	80	200.632	0.999859	0.760525	1	FALSE	0	NA	NA
YDL221W	55.3414	68.1221	63.5763	76.7793	79.7889	48.0464	101	67.5597	0.906549	0.92364	0	FALSE	0	NA	NA
YDL222C	31.2182	58.7259	171.759	1024.94	475.234	87.0842	102	109.187	0.106316	0.692548	0	TRUE	0	NA	NA
YDL223C	232.245	151.513	258.407	510.644	435.339	319.809	229	454.493	0.209954	0.81034	1	TRUE	0	NA	NA
YDL224C	418.608	393.464	421.449	428.989	427.64	308.548	415	430.608	NA	NA	0	FALSE	FC<2	NA	NA
YDL225W	521.723	467.458	479.899	609.969	634.112	675.653	493	693.34	NA	NA	0	FALSE	FC<2	NA	NA
YDL226C	758.224	707.06	595.772	795.215	864.38	1015.73	1031	1119.85	NA	NA	0	FALSE	FC<2	NA	NA
YDL227C	576.118	456.888	513.738	547.205	669.807	492.476	420	364.413	NA	NA	0	FALSE	FC<2	NA	NA
YDL228C	230.826	260.156	192.267	163.918	163.777	173.418	191	165.146	NA	NA	0	FALSE	FC<2	NA	NA
YDL229W	3417.92	2862.3	2273.37	1243.09	2091.31	2021.7	1321	2017.24	0.239888	0.175164	1	FALSE	0	NA	NA
YDL230W	139.063	140.355	230.208	263.853	197.373	186.18	188	186.983	NA	NA	0	FALSE	FC<2	NA	NA
YDL231C	402.999	386.417	404.017	455.801	375.848	409.896	253	372.602	NA	NA	0	FALSE	FC<2	NA	NA
YDL232W	217.582	340.023	428.627	495.41	471.034	485.72	370	434.02	0.0531036	0.619573	0	FALSE	0	NA	NA
YDL233W	113.048	88.0889	101.517	120.653	142.78	99.0958	74	164.464	0.740741	0.688996	0	FALSE	0	NA	NA
YDL234C	170.754	207.303	237.386	392.428	344.352	331.07	188	438.797	0.394552	0.641089	0	FALSE	0	NA	NA
YDL235C	502.803	551.436	517.839	615.453	733.498	581.812	403	530.241	NA	NA	1	FALSE	FC<2	NA	NA
YDL236W	969.657	1009.5	973.641	937.805	935.07	937.656	909	987.464	NA	NA	0	FALSE	FC<2	NA	NA
YDL237W	560.982	630.716	792.653	992.647	923.171	677.905	683	994.97	NA	NA	0	FALSE	FC<2	NA	NA
YDL238C	27.4342	31.712	65.6272	89.5759	107.785	56.3044	68	98.9511	0.0724919	0.527094	0	FALSE	0	NA	NA
YDL239C	101.696	92.787	145.098	224.854	210.671	108.105	187	189.031	0.212417	0.763246	0	FALSE	0	NA	NA
YDL240C-A	20	20	20	20	20	20	20	20	NA	NA	0	NA	FC<2	NA	NA
YDL240W	384.079	404.622	397.865	340.632	391.246	351.34	213	277.063	NA	NA	2	FALSE	FC<2	NA	NA
YDL241W	136.698	160.909	126.127	70.0764	65.0909	98.3451	91	195.172	0.191858	0.036955	3	FALSE	0	aerobic	NA
YDL242W	20	28.1884	28.1992	32.2961	33.5953	28.5276	32	36.8507	NA	NA	0	FALSE	FC<2	NA	NA
YDL243C	33.5832	42.2827	44.0933	44.4833	64.391	69.0668	111	124.201	0.00747705	5.04e-06	1	FALSE	0	hypoxic	NA
YDL244W	20	20	20	20	20	21.771	20	20	NA	NA	2	FALSE	FC<2	NA	NA
YDL245C	20	20	20	20	20	20	20	20	NA	NA	0	FALSE	FC<2	NA	NA
YDL246C	20	20	20	20	20	20	20	20	NA	NA	2	FALSE	FC<2	NA	NA
YDL247W	20	20	20	20	20	20	20	20	NA	NA	0	FALSE	FC<2	NA	NA
YDL247W-A	20	20	20	20	20	20	20	20	NA	NA	0	NA	FC<2	NA	NA
YDL248W	80.8836	71.0584	105.106	177.324	104.985	201.194	166	320.738	0.10704	0.00264323	2	FALSE	0	hypoxic	protein degradation
YDR001C	276.234	692.966	775.734	1002.4	778.992	532.265	410	695.387	0.239289	0.926997	0	TRUE	0	NA	NA
YDR002W	4483.13	3806.03	4029.92	3645.8	3961.45	4293.4	3575	3374.57	NA	NA	0	FALSE	FC<2	NA	NA
YDR003W	130.549	200.255	234.309	260.806	196.673	159.154	190	193.125	NA	NA	0	TRUE	FC<2	NA	NA
YDR003W-A	62.4364	74.5819	88.1865	102.982	59.4917	89.3364	90	64.83	NA	NA	0	NA	FC<2	NA	NA
YDR004W	218.055	204.366	215.852	279.087	285.56	264.255	206	326.197	NA	NA	0	FALSE	FC<2	NA	NA
YDR005C	166.024	217.873	302.5	260.806	257.564	225.218	213	211.551	NA	NA	1	FALSE	FC<2	NA	NA
YDR006C	402.053	335.325	275.839	296.149	262.463	300.29	248	338.481	NA	NA	0	FALSE	FC<2	NA	NA
YDR007W	522.196	461.586	526.043	731.232	590.018	649.378	607	586.882	NA	NA	0	FALSE	FC<2	NA	NA
YDR008C	26.4882	32.2993	25.1229	43.2645	37.0948	28.5276	54	20	0.950125	0.667141	0	FALSE	0	NA	NA
YDR009W	22.2312	22.9031	32.3009	35.3429	43.394	36.7856	20	58.6882	0.614371	0.670924	1	FALSE	0	NA	NA
YDR010C	20	20	20	20	20	20	20	20	NA	NA	1	FALSE	FC<2	NA	NA
YDR011W	1204.27	1296.08	1307.93	1708.04	2267.68	1834.02	1161	1575.03	NA	NA	0	FALSE	FC<2	NA	NA
YDR012W	4429.2	3975.74	3396.72	2226.6	3295.14	2692.85	2398	2458.08	NA	NA	0	TRUE	FC<2	NA	NA
YDR013W	88.4516	109.817	118.949	126.137	131.582	176.421	182	113.964	0.11508	0.0995398	0	FALSE	0	NA	NA
YDR014W	181.633	172.654	140.483	189.511	214.87	214.708	180	289.347	0.277519	0.243239	0	FALSE	0	NA	NA
YDR014W-A	20	20	20	20	20	20	20	25.2496	NA	NA	0	NA	FC<2	NA	NA
YDR015C	0	0	0	0	0	0	0	0	NA	NA	0	FALSE	reads0	NA	NA
YDR016C	295.627	328.865	534.759	696.498	459.836	508.241	360	335.751	0.148553	0.500077	0	FALSE	0	NA	NA
YDR017C	687.274	674.174	580.903	656.281	783.191	635.865	793	635.334	NA	NA	0	FALSE	FC<2	NA	NA
YDR018C	20	20	27.1737	53.6237	20	20	31	30.0265	0.459711	0.925835	1	TRUE	0	NA	NA
YDR019C	380.768	412.843	515.789	648.359	743.297	385.122	282	566.41	0.285867	0.914851	1	FALSE	0	NA	NA
YDR020C	229.407	143.291	111.259	93.2321	138.581	128.374	88	113.282	0.160999	0.399187	1	FALSE	0	NA	NA
YDR021W	293.735	119.801	61.5255	60.936	179.875	114.11	132	146.721	0.323036	0.845563	2	FALSE	0	NA	NA
YDR022C	113.048	128.61	149.712	256.54	256.164	106.603	104	161.734	0.224008	0.897059	0	FALSE	0	NA	NA
YDR023W	2470.5	2424.21	2134.42	2067.56	2378.27	2076.51	2106	2167.37	NA	NA	1	TRUE	FC<2	NA	NA
YDR024W	20	20	20	20	20	20	24	20	NA	NA	0	FALSE	FC<2	NA	NA
YDR025W	1876.88	2212.21	2201.59	1733.02	2273.98	2224.4	2133	1762.69	NA	NA	0	TRUE	FC<2	NA	NA
YDR026C	467.327	487.425	407.606	436.302	494.831	429.415	366	445.621	NA	NA	1	FALSE	FC<2	NA	NA
YDR027C	215.217	275.425	317.882	387.553	351.351	310.05	330	311.867	NA	NA	0	FALSE	FC<2	NA	NA
YDR028C	597.876	624.257	735.742	762.309	662.808	699.676	449	734.285	NA	NA	0	FALSE	FC<2	NA	NA
YDR029W	20	20	20	20	20	20.2696	20	20	NA	NA	0	FALSE	FC<2	NA	NA
YDR030C	107.372	62.2495	55.3729	57.8892	101.486	119.365	48	75.0663	0.532352	0.924526	0	FALSE	0	NA	NA
YDR031W	187.309	347.657	641.916	838.479	627.113	575.056	454	319.373	0.0679669	0.330085	1	FALSE	0	NA	NA
YDR032C	453.137	556.722	511.687	1254.67	1176.54	758.984	808	927.41	0.147694	0.487763	1	TRUE	0	NA	NA
YDR033W	5159.05	4952.36	5759.3	4793.83	3265.05	5059.89	2585	3239.45	0.28021	0.102595	3	FALSE	0	NA	NA
YDR034C	348.603	346.483	420.424	413.146	367.449	373.111	388	354.859	NA	NA	1	FALSE	FC<2	NA	NA
YDR034C-A	20	20	20	20	20	20	20	20	NA	NA	0	NA	FC<2	NA	NA
YDR034C-C	0	0	0	0	0	0	0	0	NA	NA	0	NA	reads0	NA	NA
YDR034C-D	30.7452	20	20	54.8424	42.6941	56.3044	25	125.566	0.53415	0.127958	0	NA	0	NA	NA
YDR034W-B	20	20	20	67.0296	99.3862	32.2812	20	25.2496	0.155514	0.604053	0	NA	0	NA	NA
YDR035W	1208.52	1254.97	1180.26	1039.57	1088.35	795.019	838	870.087	NA	NA	0	FALSE	FC<2	NA	NA
YDR036C	219.947	180.289	151.25	196.823	167.977	219.212	146	236.8	NA	NA	1	FALSE	FC<2	NA	NA
YDR037W	5257.9	4518.96	3805.35	2534.33	3435.12	3280.67	3984	3216.93	0.1594	0.615306	1	TRUE	0	NA	NA
YDR038C	43.5163	27.6012	61.5255	39.6084	30.0958	56.3044	93	58.6882	0.330468	0.523715	1	FALSE	0	NA	NA
YDR039C	0	0	0	0	0	0	0	0	NA	NA	0	FALSE	reads0	NA	NA
YDR040C	22.7042	40.5209	71.7797	79.2168	85.3881	70.5682	36	81.8906	0.188213	0.864827	0	FALSE	0	NA	NA
YDR041W	836.743	1034.75	1160.78	1574.59	1160.44	996.964	886	1052.98	NA	NA	3	FALSE	FC<2	NA	NA
YDR042C	20	24.6649	26.661	20	20	20	20	20	NA	NA	0	FALSE	FC<2	NA	NA
YDR043C	115.413	406.383	303.013	263.243	240.067	164.409	142	75.7488	0.203357	0.0288855	3	TRUE	0	aerobic	transcription
YDR044W	177.376	281.884	244.051	1301.59	2211.69	4825.66	6578	8416.3	0.00848142	4.17e-26	7	FALSE	0	hypoxic	heme
YDR045C	192.512	193.796	192.78	191.948	283.461	216.96	241	151.498	NA	NA	0	FALSE	FC<2	NA	NA
YDR046C	773.833	1230.31	1224.87	1293.67	807.688	686.914	634	702.894	0.0924015	0.0308173	0	FALSE	0	aerobic	NA
YDR047W	774.306	762.85	683.445	697.717	701.302	607.337	630	693.34	NA	NA	0	FALSE	FC<2	NA	NA
YDR048C	20.3391	20	20	23.765	20	20	20	20	NA	NA	0	FALSE	FC<2	NA	NA
YDR049W	496.653	456.888	432.216	404.006	492.032	420.406	431	398.534	NA	NA	0	FALSE	FC<2	NA	NA
YDR050C	18904.1	18668.4	22471.7	31808	18154.8	14155.7	16332	15134.1	0.131152	0.258861	0	FALSE	0	NA	NA
YDR051C	322.115	277.774	350.182	343.07	324.755	264.255	192	185.619	NA	NA	2	FALSE	FC<2	NA	NA
YDR052C	349.549	353.53	334.288	363.178	377.247	369.357	195	287.299	NA	NA	1	FALSE	FC<2	NA	NA
YDR053W	20	20	20	20	20	20	20	20	NA	NA	0	FALSE	FC<2	NA	NA
YDR054C	982.901	1007.74	981.331	1095.02	1213.63	1039	803	962.214	NA	NA	0	FALSE	FC<2	NA	NA
YDR055W	770.995	821.576	1021.32	1460.03	1406.1	1203.41	828	1500.64	NA	NA	4	FALSE	FC<2	NA	NA
YDR056C	791.335	1082.91	1130.53	1928.62	2310.38	3622.25	3918	3930.06	0.00747705	5.42e-26	2	FALSE	0	hypoxic	protein degradation
YDR057W	266.301	354.705	386.072	543.549	513.728	590.07	385	659.901	0.19651	0.235545	1	FALSE	0	NA	NA
YDR058C	78.0455	107.468	112.797	176.105	172.176	219.212	232	295.488	0.00747705	3.14e-06	1	TRUE	0	hypoxic	NA
YDR059C	56.2874	108.643	136.381	163.918	163.777	120.867	170	198.585	0.0427279	0.355427	1	TRUE	0	hypoxic	NA
YDR060W	3399.47	2508.77	1798.08	967.054	1963.93	2275.45	1989	1533.4	0.18416	0.763246	3	FALSE	0	NA	NA
YDR061W	245.016	324.167	340.441	392.428	409.443	292.032	261	287.299	NA	NA	1	FALSE	FC<2	NA	NA
YDR062W	2478.54	2742.5	3023.46	3090.06	3090.77	3199.59	2920	3609.33	NA	NA	1	FALSE	FC<2	NA	NA
YDR063W	279.545	354.705	387.098	554.517	409.443	400.888	393	305.725	NA	NA	1	FALSE	FC<2	NA	NA
YDR064W	14970.6	12966.1	12321	9521.86	8229.45	13037.1	13148	10553.6	NA	NA	0	TRUE	FC<2	NA	NA
YDR065W	48.7193	28.7757	62.5509	54.8424	53.1926	48.0464	64	70.2894	0.41841	0.70111	1	FALSE	0	NA	NA
YDR066C	79.9376	99.2468	115.873	131.622	160.978	173.418	186	149.45	0.0107624	0.00368738	0	FALSE	0	hypoxic	NA
YDR067C	229.407	270.726	316.343	344.288	296.759	325.815	342	396.487	NA	NA	0	FALSE	FC<2	NA	NA
YDR068W	635.243	708.235	824.954	1190.08	1327.72	1156.12	1242	1164.21	0.0270229	0.0146988	1	FALSE	0	hypoxic	NA
YDR069C	132.441	180.876	200.47	179.761	159.578	119.365	101	164.464	NA	NA	1	FALSE	FC<2	NA	NA
YDR070C	35.9483	38.1718	51.7839	251.666	191.073	43.5421	66	66.8773	0.221916	0.644964	3	TRUE	0	NA	NA
YDR071C	534.494	620.146	760.352	992.038	1081.35	1019.49	998	875.546	0.0164623	0.019879	0	FALSE	0	hypoxic	NA
YDR072C	458.813	523.835	447.085	535.018	468.235	420.406	272	453.128	NA	NA	1	FALSE	FC<2	NA	NA
YDR073W	134.333	131.546	112.797	138.325	142.08	116.362	106	89.3972	NA	NA	0	FALSE	FC<2	NA	NA
YDR074W	265.828	1335.43	1607.35	2299.72	996.661	742.468	716	1003.16	0.26063	0.790862	4	TRUE	0	NA	NA
YDR075W	215.69	180.289	160.992	130.403	241.466	237.98	184	143.308	NA	NA	2	FALSE	FC<2	NA	NA
YDR076W	92.2356	113.928	90.7501	153.559	204.372	174.919	110	157.639	0.203217	0.417629	0	FALSE	0	NA	NA
YDR077W	5963.15	8723.15	9470.31	14187.7	13210	7927.66	4300	5777.38	0.0950004	0.133526	0	TRUE	0	NA	NA
YDR078C	214.27	220.222	247.127	327.226	355.551	379.867	395	399.899	NA	NA	0	FALSE	FC<2	NA	NA
YDR079C-A	347.184	417.541	507.072	572.798	366.049	626.856	668	476.33	NA	NA	1	NA	FC<2	NA	NA
YDR079W	74.7345	115.103	145.61	252.884	172.176	146.392	148	137.849	0.0465824	0.754712	1	FALSE	0	hypoxic	NA
YDR080W	337.724	353.53	375.305	435.083	499.73	536.769	358	629.875	NA	NA	0	FALSE	FC<2	NA	NA
YDR081C	569.969	406.383	391.199	380.85	477.334	451.186	590	442.891	NA	NA	0	FALSE	FC<2	NA	NA
YDR082W	269.612	242.538	243.026	204.745	356.25	348.337	214	306.407	NA	NA	1	FALSE	FC<2	NA	NA
YDR083W	1288.93	1035.34	556.293	260.806	666.307	862.584	482	548.667	0.218275	0.607562	3	TRUE	0	NA	NA
YDR084C	606.39	769.31	987.996	1217.5	788.09	936.906	825	941.059	0.301672	0.979759	0	FALSE	0	NA	NA
YDR085C	102.169	159.735	163.555	265.072	256.164	196.69	228	238.847	0.0540241	0.37039	1	TRUE	0	NA	NA
YDR086C	2892.42	2600.97	2837.35	2879.23	2764.62	3173.32	2894	2142.12	NA	NA	1	FALSE	FC<2	NA	NA
YDR087C	887.827	665.365	403.505	236.432	545.924	640.369	426	421.736	0.219972	0.777051	2	TRUE	0	NA	NA
YDR088C	346.238	325.342	369.666	490.535	431.14	343.082	344	320.738	NA	NA	0	FALSE	FC<2	NA	NA
YDR089W	208.121	402.273	459.903	407.052	372.348	412.148	408	290.711	0.42401	0.768045	1	FALSE	0	NA	NA
YDR090C	237.921	303.613	316.343	358.304	272.962	278.519	252	337.799	NA	NA	1	FALSE	FC<2	NA	NA
YDR091C	1161.7	943.138	803.42	626.422	974.964	1008.22	693	818.906	NA	NA	1	TRUE	FC<2	NA	NA
YDR092W	679.233	657.143	616.793	743.419	779.691	858.079	1128	964.944	NA	NA	0	FALSE	FC<2	NA	NA
YDR093W	718.019	668.301	801.369	687.358	667.707	752.978	627	897.384	NA	NA	0	FALSE	FC<2	NA	NA
YDR094W	20	20	20	20	20	20	20	20	NA	NA	0	FALSE	FC<2	NA	NA
YDR095C	20	20	20	20	20	20	20	20	NA	NA	0	FALSE	FC<2	NA	NA
YDR096W	121.089	316.533	235.848	332.71	275.762	132.878	93	257.273	0.373775	0.521912	1	TRUE	0	NA	NA
YDR097C	536.859	494.472	493.229	404.006	839.883	593.824	418	396.487	0.429438	0.456703	2	TRUE	0	NA	NA
YDR098C	1215.62	1170.41	1321.77	1439.31	1641.27	1213.17	1338	1129.41	NA	NA	0	FALSE	FC<2	NA	NA
YDR098C-A	0	0	0	0	0	0	0	0	NA	NA	0	NA	reads0	NA	NA
YDR098C-B	20	20	20	20	20	20	20	20	NA	NA	0	NA	FC<2	NA	NA
YDR099W	2823.36	3178.25	3317.76	3767.67	3418.32	2359.53	2190	2840.92	NA	NA	0	FALSE	FC<2	NA	NA
YDR100W	411.986	596.655	860.844	1419.2	1035.16	812.285	699	680.374	0.0411162	0.618503	2	FALSE	0	aerobic	NA
YDR101C	1344.28	725.265	410.17	228.51	563.422	624.604	387	474.965	0.160999	0.471961	3	TRUE	0	NA	NA
YDR102C	20	20	20	22.5463	48.9932	20	20	20	0.332405	0.871031	0	FALSE	0	NA	NA
YDR103W	308.398	350.594	346.081	385.115	421.341	317.557	228	316.643	NA	NA	0	FALSE	FC<2	NA	NA
YDR104C	162.24	161.496	150.737	230.947	272.262	219.212	191	234.753	NA	NA	1	FALSE	FC<2	NA	NA
YDR105C	467.327	557.896	641.916	900.024	807.688	695.172	619	739.745	NA	NA	1	FALSE	FC<2	NA	NA
YDR106W	22.2312	51.6788	20	46.3113	25.1965	45.0435	22	21.8375	0.970281	0.792394	0	FALSE	0	NA	NA
YDR107C	288.532	372.91	413.759	533.799	532.626	845.317	1202	1049.56	0.00848142	1.04e-10	1	FALSE	0	hypoxic	other
YDR108W	129.13	146.228	170.22	174.886	173.576	189.934	178	280.475	0.0220362	0.0253896	1	FALSE	0	hypoxic	NA
YDR109C	269.139	172.654	180.987	179.152	330.354	187.681	280	269.556	NA	NA	0	FALSE	FC<2	NA	NA
YDR110W	698.153	451.015	395.301	338.195	459.136	559.291	321	367.143	0.351961	0.653443	0	FALSE	0	NA	NA
YDR111C	286.167	283.646	272.25	219.37	244.266	259	297	311.184	NA	NA	2	FALSE	FC<2	NA	NA
YDR112W	20.8121	20	22.5593	20	32.1955	20	20	28.6617	NA	NA	0	FALSE	FC<2	NA	NA
YDR113C	214.27	253.696	247.64	198.651	169.376	161.406	146	166.511	NA	NA	0	FALSE	FC<2	NA	NA
YDR114C	26.9612	20	39.4788	74.9513	37.0948	60.0581	49	62.7828	0.19403	0.497698	0	FALSE	0	NA	NA
YDR115W	139.536	173.241	201.496	308.945	267.363	233.476	261	191.76	0.103916	0.335592	1	FALSE	0	NA	NA
YDR116C	70.4775	77.5182	76.9068	134.669	101.486	94.5914	80	107.823	NA	NA	3	FALSE	FC<2	NA	NA
YDR117C	358.537	424.588	358.386	453.973	368.149	391.128	332	403.993	NA	NA	0	FALSE	FC<2	NA	NA
YDR118W	128.657	135.657	196.881	214.495	156.778	184.679	140	201.314	NA	NA	0	FALSE	FC<2	NA	NA
YDR118W-A	20	20	20	20	20	20	20	20	NA	NA	0	NA	FC<2	NA	NA
YDR119W	990.469	985.421	1035.68	841.526	973.564	885.856	483	681.739	0.127336	0.0359665	1	FALSE	0	aerobic	NA
YDR119W-A	20.8121	152.1	110.233	28.0306	20	20	20	20	0.188213	2.8e-10	0	NA	0	aerobic	respiration
YDR120C	1087.91	755.803	404.017	231.557	413.642	659.137	388	450.398	0.134416	0.581103	3	TRUE	0	NA	NA
YDR121W	430.906	348.832	341.466	218.76	376.548	424.911	450	332.339	0.329407	0.971648	0	FALSE	0	NA	NA
YDR122W	236.029	292.455	458.365	551.471	492.731	297.287	255	412.865	0.152147	0.954877	0	FALSE	0	NA	NA
YDR123C	194.404	129.197	160.479	148.074	230.268	344.583	326	460.634	0.0278033	0.000208092	1	FALSE	0	hypoxic	NA
YDR124W	51.0844	50.5043	64.6017	104.201	81.8886	111.858	78	171.288	0.147108	0.0343613	2	TRUE	0	hypoxic	NA
YDR125C	26.9612	32.2993	43.0678	60.3266	55.9922	67.5653	57	52.5464	0.0301567	0.13681	0	FALSE	0	hypoxic	NA
YDR126W	84.1946	78.1055	64.089	78.6074	82.5885	105.852	118	90.0796	NA	NA	0	FALSE	FC<2	NA	NA
YDR127W	831.54	786.927	775.734	870.166	1055.45	830.303	726	911.032	NA	NA	0	FALSE	FC<2	NA	NA
YDR128W	383.606	388.766	334.801	332.71	475.934	506.74	418	492.708	NA	NA	0	FALSE	FC<2	NA	NA
YDR129C	1187.71	1532.75	1508.4	1817.11	1596.48	1159.87	1093	1439.23	NA	NA	0	FALSE	FC<2	NA	NA
YDR130C	200.553	219.635	242.513	255.322	275.762	298.038	287	289.347	NA	NA	0	FALSE	FC<2	NA	NA
YDR131C	87.9786	109.23	79.4704	134.059	86.7879	118.615	99	89.3972	NA	NA	1	FALSE	FC<2	NA	NA
YDR132C	126.765	125.086	114.335	140.762	122.483	150.145	122	137.167	NA	NA	1	FALSE	FC<2	NA	NA
YDR133C	82.7756	293.63	326.085	361.96	314.256	127.623	73	20	0.0446259	5.77e-06	1	FALSE	0	aerobic	*dubious ORF
YDR134C	1107.3	2945.1	2667.64	3007.8	2143.8	1042.76	329	184.254	0.0249019	1.03e-10	0	FALSE	0	aerobic	cell wall
YDR135C	1161.7	1167.47	1262.3	1318.65	1231.83	1415.87	1661	1725.84	NA	NA	0	FALSE	FC<2	NA	NA
YDR136C	20	20	20	20	20	20	20	20	NA	NA	0	FALSE	FC<2	NA	NA
YDR137W	306.506	243.125	362.488	450.317	394.045	303.293	176	277.063	0.183189	0.477362	0	FALSE	0	NA	NA
YDR138W	222.312	297.74	254.305	242.525	289.06	243.986	163	208.138	NA	NA	0	FALSE	FC<2	NA	NA
YDR139C	297.992	269.552	356.848	346.116	420.641	465.45	486	397.852	NA	NA	0	FALSE	FC<2	NA	NA
YDR140W	214.744	182.638	151.763	174.277	214.17	247.739	327	236.118	0.0458774	0.36682	0	FALSE	0	hypoxic	NA
YDR141C	402.526	408.732	472.208	672.124	612.415	550.282	472	646.935	NA	NA	0	FALSE	FC<2	NA	NA
YDR142C	128.657	115.103	137.92	121.263	151.179	150.145	90	125.566	NA	NA	0	FALSE	FC<2	NA	NA
YDR143C	525.507	437.508	380.945	405.224	370.948	379.867	254	370.555	0.118487	0.107133	0	FALSE	0	NA	NA
YDR144C	1105.41	1055.89	1013.12	809.23	798.589	1004.47	605	915.809	NA	NA	0	FALSE	FC<2	NA	NA
YDR145W	454.083	412.843	437.856	528.924	401.044	436.922	267	406.041	NA	NA	1	FALSE	FC<2	NA	NA
YDR146C	275.288	387.591	392.225	478.957	298.158	364.102	219	275.016	0.32658	0.34983	1	FALSE	0	NA	NA
YDR147W	273.396	257.807	342.492	450.317	520.028	539.021	584	803.892	0.00747705	1.27e-06	2	FALSE	0	hypoxic	NA
YDR148C	339.616	495.647	445.547	669.686	575.32	375.363	531	478.377	NA	NA	2	FALSE	FC<2	NA	NA
YDR149C	20	20	20	20	20	20	20	20	NA	NA	0	FALSE	FC<2	NA	NA
YDR150W	528.345	563.182	556.293	500.894	528.426	440.676	492	474.965	NA	NA	0	FALSE	FC<2	NA	NA
YDR151C	245.016	345.308	431.191	396.693	301.658	377.615	304	396.487	NA	NA	0	FALSE	FC<2	NA	NA
YDR152W	824.918	694.728	634.225	461.895	564.121	637.366	794	504.309	NA	NA	1	TRUE	FC<2	NA	NA
YDR153C	277.653	301.851	227.132	270.556	285.56	307.798	334	361.683	NA	NA	0	FALSE	FC<2	NA	NA
YDR154C	397.796	491.536	571.161	1051.15	849.682	743.969	1143	1068.67	0.0540241	0.0452278	2	FALSE	0	hypoxic	NA
YDR155C	9986.05	9130.71	9673.34	12964.1	10203.9	12225.6	19475	16860.6	0.0842723	0.0318648	1	FALSE	0	hypoxic	NA
YDR156W	99.3307	54.6151	38.4534	20.1089	70.6902	75.0726	20	70.2894	0.677101	0.871311	0	FALSE	0	NA	NA
YDR157W	57.2334	58.7259	53.3221	40.8271	76.2894	39.7885	72	65.5124	NA	NA	0	TRUE	FC<2	NA	NA
YDR158W	3348.39	2778.91	2872.21	3240.58	2960.59	2285.96	2605	2453.3	NA	NA	0	FALSE	FC<2	NA	NA
YDR159W	341.508	352.943	359.411	383.897	404.544	329.569	269	371.92	NA	NA	1	FALSE	FC<2	NA	NA
YDR160W	226.569	250.76	284.043	327.226	348.551	516.499	444	532.971	0.0126984	6.08e-06	0	FALSE	0	hypoxic	NA
YDR161W	857.555	658.318	477.848	253.494	551.523	537.52	379	470.188	0.290095	0.541782	2	TRUE	0	NA	NA
YDR162C	186.363	259.569	304.038	305.899	294.659	306.296	314	300.265	NA	NA	0	FALSE	FC<2	NA	NA
YDR163W	313.128	372.322	313.267	404.615	341.552	467.702	424	388.298	NA	NA	1	FALSE	FC<2	NA	NA
YDR164C	278.126	211.413	214.826	263.243	340.853	283.774	214	280.475	NA	NA	0	FALSE	FC<2	NA	NA
YDR165W	1086.49	844.479	594.746	375.366	716	715.442	463	490.661	0.20149	0.412433	3	TRUE	0	NA	NA
YDR166C	216.163	264.267	253.793	344.898	315.656	204.948	140	283.205	0.298738	0.628103	0	FALSE	0	NA	NA
YDR167W	463.543	457.475	574.238	700.154	643.91	746.221	495	532.971	NA	NA	1	FALSE	FC<2	NA	NA
YDR168W	896.814	852.113	1036.19	1553.26	1778.45	1130.59	899	1293.87	0.16061	0.873153	0	FALSE	0	NA	NA
YDR169C	254.949	308.311	301.988	317.476	260.364	230.473	155	266.827	0.162787	0.0889864	0	TRUE	0	NA	NA
YDR169C-A	20	20	20	20	20	20	20	20	NA	NA	0	NA	FC<2	NA	NA
YDR170C	1020.74	1079.38	1030.04	1386.29	1328.42	1220.68	1505	1099.38	NA	NA	0	FALSE	FC<2	NA	NA
YDR170W-A	54.3954	41.1081	79.4704	124.309	204.372	142.638	117	118.741	0.0366615	0.0424534	0	NA	0	hypoxic	retrotransposon
YDR171W	128.657	831.559	1348.95	1137.67	580.919	463.948	708	689.245	0.264507	0.922668	2	TRUE	0	NA	NA
YDR172W	2471.44	1949.11	1647.86	1559.35	1852.64	1837.03	1151	1671.25	0.285311	0.311062	0	TRUE	0	NA	NA
YDR173C	229.88	287.757	352.233	356.476	307.257	322.061	330	252.496	NA	NA	1	FALSE	FC<2	NA	NA
YDR174W	2202.78	2231	2069.82	2082.79	1989.82	1637.33	2274	1881.44	NA	NA	0	FALSE	FC<2	NA	NA
YDR175C	106.426	117.452	133.818	160.871	160.278	149.394	101	174.017	NA	NA	2	FALSE	FC<2	NA	NA
YDR176W	821.134	782.229	892.119	972.538	1051.95	872.343	1001	816.176	NA	NA	1	FALSE	FC<2	NA	NA
YDR177W	1063.78	1279.64	1211.54	1449.06	1457.9	1413.62	1632	1475.39	NA	NA	0	FALSE	FC<2	NA	NA
YDR178W	167.916	302.438	288.657	379.022	286.96	242.484	266	279.793	0.455883	0.991921	2	FALSE	0	NA	NA
YDR179C	241.232	196.145	197.907	224.854	388.446	419.656	284	296.853	0.0928647	0.107555	0	FALSE	0	NA	NA
YDR179W-A	109.264	71.0584	102.542	124.919	267.363	228.971	147	153.545	0.0711187	0.0446334	0	FALSE	0	hypoxic	NA
YDR180W	117.305	93.9615	91.2628	105.419	121.783	109.606	97	124.201	NA	NA	0	FALSE	FC<2	NA	NA
YDR181C	165.078	142.704	186.627	184.636	214.87	129.125	94	150.133	0.209221	0.385181	1	FALSE	0	NA	NA
YDR182W	263.463	405.796	402.479	553.299	480.133	467.702	401	440.844	0.106216	0.777211	0	FALSE	0	NA	NA
YDR182W-A	74.7345	78.1055	103.568	74.3419	107.785	90.8378	237	137.167	0.218275	0.125016	0	NA	0	NA	NA
YDR183C-A	51.5574	20	20	20	28.696	29.2783	20	27.2969	0.714477	0.938581	0	NA	0	NA	NA
YDR183W	159.402	129.784	151.763	184.636	220.469	147.142	168	154.227	NA	NA	0	FALSE	FC<2	NA	NA
YDR184C	457.394	254.87	207.648	131.012	269.462	348.337	159	178.794	0.361587	0.664025	1	TRUE	0	NA	NA
YDR185C	120.616	147.402	90.7501	84.0917	60.1916	61.5595	37	20	0.00926501	1e-05	1	FALSE	0	aerobic	mitochondrial function
YDR186C	314.547	257.807	355.822	811.058	1164.64	1510.46	1099	1901.23	0.0152893	9.93e-08	2	FALSE	0	hypoxic	unknown
YDR187C	26.9612	24.0776	27.1737	30.468	72.09	51.8001	20	54.5937	0.463842	0.762811	0	FALSE	0	NA	NA
YDR188W	2818.15	2424.21	2078.02	1979.2	2666.63	2554.72	3040	2804.75	NA	NA	0	FALSE	FC<2	NA	NA
YDR189W	517.466	473.918	426.577	477.129	608.915	548.78	410	694.022	NA	NA	0	FALSE	FC<2	NA	NA
YDR190C	1853.7	1817.57	1647.34	1380.81	2036.72	1670.36	1589	1509.52	NA	NA	0	TRUE	FC<2	NA	NA
YDR191W	108.318	150.926	165.093	188.292	189.674	165.16	139	153.545	NA	NA	0	FALSE	FC<2	NA	NA
YDR192C	102.169	92.787	92.2882	109.685	69.2904	48.0464	73	89.3972	0.148634	0.0837186	0	FALSE	0	NA	NA
YDR193W	20	20	20	20	20	20	20	20	NA	NA	0	FALSE	FC<2	NA	NA
YDR194C	976.279	944.313	875.2	810.449	1053.35	904.624	824	846.202	NA	NA	3	FALSE	FC<2	NA	NA
YDR194W-A	20	20	20	20	20	20	20	20	NA	NA	0	NA	FC<2	NA	NA
YDR195W	436.109	408.732	369.153	291.883	450.737	418.905	427	401.264	NA	NA	0	FALSE	FC<2	NA	NA
YDR196C	626.729	734.074	917.755	1113.3	1008.56	1005.22	853	887.148	NA	NA	0	FALSE	FC<2	NA	NA
YDR197W	105.953	132.133	160.992	177.324	191.773	132.878	107	96.2214	NA	NA	1	FALSE	FC<2	NA	NA
YDR198C	217.582	124.499	111.771	121.872	159.578	183.928	129	119.424	NA	NA	0	FALSE	FC<2	NA	NA
YDR199W	56.2874	68.7093	65.1145	90.7946	49.6931	41.2899	73	59.3706	0.552425	0.842859	0	FALSE	0	NA	NA
YDR200C	243.597	340.61	353.771	387.553	417.842	304.795	243	359.636	NA	NA	0	FALSE	FC<2	NA	NA
YDR201W	394.012	496.821	575.263	733.06	646.71	730.456	679	483.154	NA	NA	0	FALSE	FC<2	NA	NA
YDR202C	144.739	186.161	178.937	184.636	299.558	245.487	336	255.226	0.0960123	0.0356729	0	FALSE	0	hypoxic	NA
YDR203W	20	20	20	20	20	20	20	20	NA	NA	1	FALSE	FC<2	NA	NA
YDR204W	243.124	265.441	353.771	482.613	438.139	292.032	391	354.859	NA	NA	0	FALSE	FC<2	NA	NA
YDR205W	234.137	251.934	271.737	257.759	262.463	209.452	265	291.394	NA	NA	0	FALSE	FC<2	NA	NA
YDR206W	531.656	431.048	388.636	336.976	412.243	534.517	357	369.19	NA	NA	0	FALSE	FC<2	NA	NA
YDR207C	632.405	588.434	519.377	509.425	443.738	533.766	528	495.438	NA	NA	0	FALSE	FC<2	NA	NA
YDR208W	565.712	612.511	557.318	592.298	534.726	440.676	510	359.636	NA	NA	0	FALSE	FC<2	NA	NA
YDR209C	639.5	622.495	740.869	786.074	752.395	884.355	1177	947.201	NA	NA	0	FALSE	FC<2	NA	NA
YDR210C-C	0	0	0	0	0	0	0	0	NA	NA	0	NA	reads0	NA	NA
YDR210C-D	20	20	20	20	20	20	20	20	NA	NA	0	NA	FC<2	NA	NA
YDR210W	0	0	0	0	0	0	0	0	NA	NA	1	FALSE	reads0	NA	NA
YDR210W-A	0	0	0	0	0	0	0	0	NA	NA	0	NA	reads0	NA	NA
YDR210W-B	20	20	20	21.937	33.5953	20	20	20	NA	NA	0	NA	FC<2	NA	NA
YDR211W	1429.89	1286.68	1101.31	1016.41	1560.08	1447.4	1059	1287.05	NA	NA	1	TRUE	FC<2	NA	NA
YDR212W	980.536	901.443	780.348	835.432	1112.85	907.627	1057	1027.04	NA	NA	0	FALSE	FC<2	NA	NA
YDR213W	138.117	167.369	148.687	354.038	489.232	813.036	905	1458.33	0.00747705	8.38e-27	2	FALSE	0	hypoxic	transcription
YDR214W	876.002	742.883	1187.44	1596.52	1325.62	977.445	1169	891.242	0.200327	0.705394	1	FALSE	0	NA	NA
YDR215C	20	25.2521	20.5085	29.2493	20	20	20	20	NA	NA	0	FALSE	FC<2	NA	NA
YDR216W	247.381	318.294	443.496	538.065	307.957	146.392	55	77.796	0.0323945	1.1e-05	2	FALSE	0	aerobic	transcription
YDR217C	511.79	401.098	308.14	336.976	393.345	435.421	196	455.857	0.827701	0.685999	0	FALSE	0	NA	NA
YDR218C	29.7992	24.6649	21.0212	46.3113	23.7967	84.0813	32	20	0.676792	0.0448503	0	FALSE	0	hypoxic	cell wall
YDR219C	158.929	241.951	259.432	287.008	235.167	186.18	145	194.49	NA	NA	0	FALSE	FC<2	NA	NA
YDR220C	20	20	20	20	20	20	20	20	NA	NA	0	FALSE	FC<2	NA	NA
YDR221W	460.232	493.298	573.725	607.532	548.024	545.027	474	715.177	NA	NA	0	FALSE	FC<2	NA	NA
YDR222W	142.847	146.815	194.831	183.417	232.368	206.45	357	217.01	0.131144	0.123397	1	FALSE	0	NA	NA
YDR223W	62.4364	66.9476	70.7543	95.0601	184.074	283.774	204	380.109	0.0137015	4.09e-11	2	FALSE	0	hypoxic	transcription
YDR224C	1439.82	2211.03	1882.17	2146.17	1946.43	2041.22	1496	1269.3	NA	NA	0	FALSE	FC<2	NA	NA
YDR225W	2437.39	2599.8	2376.42	2289.36	1795.95	2455.62	2168	1667.84	NA	NA	0	FALSE	FC<2	NA	NA
YDR226W	4836.93	4002.17	3849.44	3756.09	3545.01	3710.84	5181	4592.01	NA	NA	0	FALSE	FC<2	NA	NA
YDR227W	384.552	365.275	389.149	316.867	347.152	458.693	238	315.961	NA	NA	1	FALSE	FC<2	NA	NA
YDR228C	382.187	428.699	370.691	399.131	494.831	370.108	359	460.634	NA	NA	2	FALSE	FC<2	NA	NA
YDR229W	292.316	333.563	328.136	308.336	373.748	263.505	215	369.19	NA	NA	0	FALSE	FC<2	NA	NA
YDR230W	20	20	20	20	20	20	20	20	NA	NA	1	FALSE	FC<2	NA	NA
YDR231C	76.1535	160.322	189.704	252.275	168.677	206.45	248	227.929	0.0759015	0.466278	0	FALSE	0	NA	NA
YDR232W	907.22	803.371	712.157	758.044	1068.05	1072.79	1001	1233.82	NA	NA	1	FALSE	FC<2	NA	NA
YDR233C	4321.83	4651.68	4385.74	3542.21	3575.8	4316.67	3725	4302.67	NA	NA	0	TRUE	FC<2	NA	NA
YDR234W	656.529	460.411	384.021	293.711	544.524	584.815	569	604.625	0.181672	0.841597	1	TRUE	0	NA	NA
YDR235W	200.553	237.253	277.377	297.977	271.562	316.056	247	268.874	NA	NA	0	FALSE	FC<2	NA	NA
YDR236C	234.137	246.062	291.221	388.162	408.743	397.885	289	367.825	NA	NA	0	FALSE	FC<2	NA	NA
YDR237W	301.303	270.139	248.665	336.976	330.354	359.598	452	444.939	NA	NA	3	FALSE	FC<2	NA	NA
YDR238C	995.199	971.327	989.022	1046.27	1105.15	961.68	980	1022.27	NA	NA	0	FALSE	FC<2	NA	NA
YDR239C	328.264	307.724	251.229	246.791	336.653	303.293	459	426.513	NA	NA	0	FALSE	FC<2	NA	NA
YDR240C	191.093	113.341	131.767	145.028	206.471	164.409	134	156.274	NA	NA	0	FALSE	FC<2	NA	NA
YDR241W	41.1513	61.6622	66.6526	86.5291	84.6882	134.38	66	83.2554	0.177713	0.18407	0	FALSE	0	NA	NA
YDR242W	119.67	146.815	181.5	196.214	223.269	171.916	225	194.49	NA	NA	1	FALSE	FC<2	NA	NA
YDR243C	190.62	183.225	125.614	138.325	152.579	179.423	83	157.639	0.66993	0.678128	1	FALSE	0	NA	NA
YDR244W	182.579	183.812	180.987	203.526	240.766	180.174	125	218.375	NA	NA	0	FALSE	FC<2	NA	NA
YDR245W	1751.06	1841.06	1787.31	1592.26	1536.29	1771.71	1658	1360.75	NA	NA	0	FALSE	FC<2	NA	NA
YDR246W	204.337	265.441	249.691	236.432	215.57	283.024	300	376.697	NA	NA	0	FALSE	FC<2	NA	NA
YDR246W-A	20	20	20	20	20	20	27	20	NA	NA	0	NA	FC<2	NA	NA
YDR247W	71.4235	126.261	109.208	123.7	87.4878	74.3218	66	55.2761	0.111268	0.0889864	0	FALSE	0	NA	NA
YDR248C	199.607	240.776	315.831	523.44	454.237	361.099	264	354.177	0.0873291	0.75629	1	FALSE	0	NA	NA
YDR249C	82.7756	82.2163	67.678	76.17	91.6872	117.864	96	85.9851	NA	NA	1	FALSE	FC<2	NA	NA
YDR250C	20	20	20	20	20	20	20	20	NA	NA	0	FALSE	FC<2	NA	NA
YDR251W	257.314	352.943	429.14	496.019	396.845	394.882	230	502.262	0.564428	0.898345	0	FALSE	0	NA	NA
YDR252W	37.8403	54.6151	69.7289	75.5606	55.2923	55.5537	42	54.5937	NA	NA	0	FALSE	FC<2	NA	NA
YDR253C	113.521	136.831	153.301	219.37	214.87	140.386	100	98.2687	0.074002	0.12599	0	FALSE	0	NA	NA
YDR254W	138.117	207.303	206.11	307.117	246.366	202.696	274	217.692	0.360534	0.781678	1	TRUE	0	NA	NA
YDR255C	66.6935	107.468	163.042	202.917	123.883	138.134	67	158.322	0.418534	0.981084	1	TRUE	0	NA	NA
YDR256C	176.43	187.923	190.729	173.668	167.977	156.902	131	168.558	NA	NA	2	FALSE	FC<2	NA	NA
YDR257C	422.865	468.633	414.271	400.959	415.042	340.829	267	318.691	NA	NA	0	FALSE	FC<2	NA	NA
YDR258C	257.314	860.922	1400.22	1402.75	825.885	583.314	686	711.765	0.141444	0.840356	1	TRUE	0	NA	NA
YDR259C	74.2615	197.906	320.958	310.164	334.553	301.792	450	397.852	0.0381219	0.192933	0	FALSE	0	hypoxic	transcription
YDR260C	284.275	220.222	220.979	216.323	291.159	235.728	164	212.915	NA	NA	2	FALSE	FC<2	NA	NA
YDR261C	631.459	685.919	764.967	1112.69	1117.74	784.508	672	657.854	NA	NA	1	FALSE	FC<2	NA	NA
YDR261C-C	0	0	0	0	0	0	0	0	NA	NA	0	NA	reads0	NA	NA
YDR261C-D	140.955	236.665	229.182	313.211	324.055	285.276	320	139.896	0.416448	0.0471801	0	NA	0	hypoxic	NA
YDR261W-A	0	0	0	0	0	0	0	0	NA	NA	0	NA	reads0	NA	NA
YDR261W-B	27.9072	56.9641	75.3687	134.059	204.372	129.125	322	164.464	0.0312609	0.000548133	0	NA	0	hypoxic	retrotransposon
YDR262W	151.834	225.508	243.026	293.102	281.361	250.742	192	290.029	NA	NA	0	FALSE	FC<2	NA	NA
YDR263C	67.6395	56.3769	55.3729	63.9828	51.0929	59.3073	84	66.1949	NA	NA	0	FALSE	FC<2	NA	NA
YDR264C	943.169	1064.11	1223.84	1066.99	1142.24	1082.55	987	1370.98	NA	NA	0	FALSE	FC<2	NA	NA
YDR265W	120.143	152.1	139.97	126.137	134.381	164.409	143	171.288	NA	NA	0	FALSE	FC<2	NA	NA
YDR266C	433.744	483.314	434.267	413.146	403.844	344.583	206	333.704	0.106382	0.0081016	1	FALSE	0	aerobic	NA
YDR267C	480.571	429.286	411.708	435.083	436.739	391.128	373	358.954	NA	NA	0	FALSE	FC<2	NA	NA
YDR268W	126.765	141.529	130.229	169.402	168.677	144.89	203	180.159	NA	NA	0	FALSE	FC<2	NA	NA
YDR269C	20	20	20	20	20	20	20	20	NA	NA	1	FALSE	FC<2	NA	NA
YDR270W	249.273	313.009	214.314	142.59	95.8867	75.0726	34	98.9511	0.0304675	3.42e-10	4	FALSE	0	aerobic	ion metabolism
YDR271C	20	24.6649	20	20	20	20	20	20	NA	NA	2	FALSE	FC<2	NA	NA
YDR272W	650.853	867.382	904.937	1233.34	1154.84	1060.02	718	911.032	NA	NA	0	TRUE	FC<2	NA	NA
YDR273W	53.9224	58.1387	20	53.0143	44.7938	81.8291	70	131.025	0.260245	0.118791	1	FALSE	0	NA	NA
YDR274C	83.2486	122.15	109.208	505.769	491.332	1000.72	635	1133.5	0.0343241	3.19e-07	1	FALSE	0	hypoxic	*dubious ORF
YDR275W	217.582	350.594	358.899	810.449	1014.16	1706.4	1413	1506.79	0.0107624	3.31e-14	2	FALSE	0	hypoxic	protein translation
YDR276C	455.502	633.653	752.662	910.993	478.033	366.354	222	240.212	0.0262935	0.00018948	2	FALSE	0	aerobic	ion metabolism
YDR277C	60.5444	125.086	69.7289	87.7478	96.5866	75.8233	20	20	0.103916	5.3e-05	1	TRUE	0	aerobic	signaling
YDR278C	20	20	20	20	20	20	20	20	NA	NA	0	FALSE	FC<2	NA	NA
YDR279W	276.707	315.945	248.665	171.23	254.765	266.508	179	239.53	NA	NA	0	FALSE	FC<2	NA	NA
YDR280W	1259.13	1082.32	857.255	664.812	879.778	1078.04	883	958.119	NA	NA	0	TRUE	FC<2	NA	NA
YDR281C	636.189	675.935	698.314	247.4	586.518	359.598	138	78.4784	0.0666267	3.67e-06	2	FALSE	0	aerobic	phosphate metabolism
YDR282C	164.132	168.543	216.877	266.29	263.163	195.939	162	227.929	NA	NA	1	FALSE	FC<2	NA	NA
YDR283C	234.61	236.665	224.055	244.353	292.559	231.974	226	298.901	NA	NA	0	FALSE	FC<2	NA	NA
YDR284C	937.493	1059.42	1254.09	1298.55	1042.15	883.604	960	850.297	NA	NA	0	FALSE	FC<2	NA	NA
YDR285W	130.549	102.77	122.538	182.199	244.966	274.015	285	364.413	0.0107624	2.65e-07	1	FALSE	0	hypoxic	NA
YDR286C	20	20	20	32.9054	30.0958	20	20	21.1551	NA	NA	0	TRUE	FC<2	NA	NA
YDR287W	87.0326	105.707	121.513	190.73	145.58	93.09	159	90.0796	0.571954	0.766961	0	FALSE	0	NA	NA
YDR288W	303.195	278.948	434.78	403.396	366.749	408.395	324	299.583	NA	NA	0	FALSE	FC<2	NA	NA
YDR289C	202.445	276.599	323.009	336.367	401.044	345.334	265	387.615	NA	NA	1	FALSE	FC<2	NA	NA
YDR290W	20	20	20	20	20	20	20	20	NA	NA	0	FALSE	FC<2	NA	NA
YDR291W	269.612	207.89	226.619	256.54	265.963	310.8	204	270.239	NA	NA	0	FALSE	FC<2	NA	NA
YDR292C	571.861	554.373	583.979	588.032	822.386	773.998	608	787.514	NA	NA	1	FALSE	FC<2	NA	NA
YDR293C	657.002	1014.78	956.208	1015.19	953.967	737.213	610	906.255	NA	NA	0	FALSE	FC<2	NA	NA
YDR294C	639.5	749.93	736.255	714.17	587.918	499.983	640	577.328	NA	NA	2	FALSE	FC<2	NA	NA
YDR295C	398.269	445.142	476.822	461.285	461.236	397.885	434	474.283	NA	NA	0	FALSE	FC<2	NA	NA
YDR296W	217.109	227.857	253.28	244.963	254.065	177.171	173	204.044	NA	NA	2	FALSE	FC<2	NA	NA
YDR297W	881.678	1047.67	963.899	1506.34	2031.12	2054.74	1449	1252.24	0.0561449	9.59e-05	4	FALSE	0	hypoxic	NA
YDR298C	1222.24	1225.02	1297.16	1123.05	1068.75	838.561	992	815.493	NA	NA	2	FALSE	FC<2	NA	NA
YDR299W	1555.71	772.833	441.958	334.539	719.5	908.378	734	716.542	0.136317	0.883291	1	FALSE	0	NA	NA
YDR300C	637.135	533.231	527.068	330.273	561.322	505.989	418	557.538	NA	NA	0	TRUE	FC<2	NA	NA
YDR301W	328.264	312.422	358.386	262.025	270.862	246.238	226	303.677	NA	NA	0	FALSE	FC<2	NA	NA
YDR302W	418.608	485.663	503.483	734.279	614.514	766.491	737	674.232	NA	NA	0	FALSE	FC<2	NA	NA
YDR303C	319.75	393.464	505.534	508.206	662.108	483.467	453	466.776	0.0568254	0.667578	2	FALSE	0	NA	NA
YDR304C	2174.87	2017.24	2389.24	2968.8	2971.79	2933.09	3198	3096.15	NA	NA	0	FALSE	FC<2	NA	NA
YDR305C	370.835	412.843	517.327	636.172	527.727	575.807	451	465.411	NA	NA	0	FALSE	FC<2	NA	NA
YDR306C	255.895	295.979	319.932	377.803	308.657	355.093	169	319.373	0.677571	0.86685	0	FALSE	0	NA	NA
YDR307W	215.69	281.884	377.869	544.768	544.524	361.099	237	394.439	0.152147	0.89661	0	FALSE	0	NA	NA
YDR308C	218.528	212.588	209.187	304.071	181.275	293.534	119	227.929	0.940347	0.888111	0	FALSE	0	NA	NA
YDR309C	652.745	697.077	620.895	413.755	518.628	399.386	233	324.833	0.0480215	0.000212399	2	FALSE	0	aerobic	NA
YDR310C	857.555	851.526	856.229	832.386	915.473	716.192	656	654.442	NA	NA	1	FALSE	FC<2	NA	NA
YDR311W	197.242	164.433	192.267	282.134	302.358	217.71	121	262.732	0.435422	0.993852	1	FALSE	0	NA	NA
YDR312W	899.179	634.827	403.505	343.679	709.701	684.662	742	621.686	0.216534	0.978886	1	TRUE	0	NA	NA
YDR313C	69.5315	136.831	100.492	122.481	125.982	85.5827	105	87.3499	NA	NA	0	FALSE	FC<2	NA	NA
YDR314C	48.2463	43.4572	66.1399	69.467	67.1906	65.3131	20	87.3499	0.841946	0.905081	0	FALSE	0	NA	NA
YDR315C	117.778	112.167	153.301	253.494	222.569	177.171	198	244.307	0.0645055	0.39037	0	FALSE	0	NA	NA
YDR316W	321.642	403.447	420.424	438.739	478.033	379.867	320	320.738	NA	NA	1	FALSE	FC<2	NA	NA
YDR316W-A	0	0	0	0	0	0	0	0	NA	NA	0	NA	reads0	NA	NA
YDR316W-B	0	0	0	0	0	0	0	0	NA	NA	0	NA	reads0	NA	NA
YDR317W	48.7193	46.3935	44.0933	76.7793	66.4907	66.0639	72	89.3972	0.0935792	0.249447	0	FALSE	0	NA	NA
YDR318W	219.947	294.217	292.759	324.179	319.855	274.015	306	259.32	NA	NA	0	FALSE	FC<2	NA	NA
YDR319C	121.089	201.43	259.945	343.07	187.574	182.426	191	236.8	0.217079	0.970984	1	FALSE	0	NA	NA
YDR320C	97.4387	135.07	145.61	158.434	153.979	159.905	61	172.653	0.802977	0.96663	1	FALSE	0	NA	NA
YDR320C-A	280.491	431.048	592.695	832.995	457.736	589.32	604	453.128	0.267922	0.738106	0	NA	0	NA	NA
YDR320W-B	20	20	20	20	20	20	20	20	NA	NA	0	NA	FC<2	NA	NA
YDR321W	1068.99	790.451	682.42	471.035	625.713	814.537	834	721.319	0.10704	0.897059	0	TRUE	0	NA	NA
YDR322C-A	440.366	464.522	620.382	740.372	624.313	478.212	439	254.543	0.0312609	0.00472386	1	NA	0	aerobic	NA
YDR322W	205.756	188.51	208.674	177.324	196.673	212.455	188	212.233	NA	NA	3	FALSE	FC<2	NA	NA
YDR323C	112.575	118.626	123.564	279.087	261.764	276.267	239	240.212	0.0701483	0.0178429	0	FALSE	0	hypoxic	NA
YDR324C	1267.18	745.819	537.835	322.351	832.184	840.813	568	614.862	0.33648	0.831512	1	TRUE	0	NA	NA
YDR325W	455.975	366.45	451.699	488.707	517.228	618.598	396	440.844	NA	NA	0	FALSE	FC<2	NA	NA
YDR326C	596.457	809.83	849.051	949.383	744.696	906.877	592	711.765	NA	NA	0	FALSE	FC<2	NA	NA
YDR327W	106.899	145.64	195.343	278.477	234.467	219.212	221	174.7	0.0439593	0.359764	0	FALSE	0	hypoxic	NA
YDR328C	1307.85	1246.16	1447.39	1895.72	1932.43	1839.28	1457	1624.84	NA	NA	0	FALSE	FC<2	NA	NA
YDR329C	505.641	684.744	588.081	847.01	622.913	630.61	615	588.93	NA	NA	0	FALSE	FC<2	NA	NA
YDR330W	215.217	290.106	285.068	297.368	338.753	262.003	273	375.332	NA	NA	1	FALSE	FC<2	NA	NA
YDR331W	506.587	557.309	557.318	563.658	679.605	692.92	532	711.083	NA	NA	0	FALSE	FC<2	NA	NA
YDR332W	254.949	226.095	283.017	285.18	290.46	364.853	267	290.029	NA	NA	0	FALSE	FC<2	NA	NA
YDR333C	515.101	502.107	511.687	565.486	562.722	475.96	358	521.37	NA	NA	0	FALSE	FC<2	NA	NA
YDR334W	451.245	456.3	509.123	511.862	578.12	454.94	185	479.742	0.336719	0.562511	0	FALSE	0	NA	NA
YDR335W	1043.45	1319.57	1271.53	1483.79	1471.2	1227.44	1757	1274.76	NA	NA	0	FALSE	FC<2	NA	NA
YDR336W	248.327	270.726	311.216	363.178	432.54	411.398	408	459.27	NA	NA	0	FALSE	FC<2	NA	NA
YDR337W	447.934	507.392	512.2	549.033	474.534	478.963	414	423.784	NA	NA	2	FALSE	FC<2	NA	NA
YDR338C	211.432	196.732	256.869	201.089	218.37	144.89	107	206.774	0.253418	0.0688679	0	FALSE	0	NA	NA
YDR339C	1354.21	926.108	671.653	653.843	600.516	877.598	889	715.177	0.104486	0.778192	0	TRUE	0	NA	NA
YDR340W	20	20	20	20	20	20	20	20	NA	NA	0	FALSE	FC<2	NA	NA
YDR341C	1706.6	1788.79	1439.18	1121.83	1224.13	1316.02	1053	1205.16	NA	NA	0	TRUE	FC<2	NA	NA
YDR342C	20	60.4877	68.7034	160.871	41.2943	32.2812	20	20	0.146209	8.95e-05	2	TRUE	0	aerobic	respiration
YDR343C	20	20.5541	20	20	20	20	20	20	NA	NA	2	FALSE	FC<2	NA	NA
YDR344C	20	20	20	20	20	20	20	20	NA	NA	0	FALSE	FC<2	NA	NA
YDR345C	4052.69	5709.92	3058.33	1212.63	1457.9	2985.64	3632	4261.72	0.12244	0.434888	1	FALSE	0	NA	NA
YDR346C	1591.66	1198.6	925.958	1067.6	1639.87	1856.54	1398	2103.22	0.171565	0.42521	0	TRUE	0	NA	NA
YDR347W	359.01	321.231	318.394	290.665	440.939	488.722	388	483.154	NA	NA	1	FALSE	FC<2	NA	NA
YDR348C	352.86	397.574	424.526	477.738	400.344	572.053	527	537.066	NA	NA	0	FALSE	FC<2	NA	NA
YDR349C	411.986	497.409	430.678	514.909	600.516	638.868	624	665.361	NA	NA	0	FALSE	FC<2	NA	NA
YDR350C	114.94	166.782	205.598	205.964	202.272	184.679	240	322.785	0.0144822	0.0644353	1	TRUE	0	hypoxic	NA
YDR351W	259.679	241.364	248.153	273.603	291.159	233.476	242	277.063	NA	NA	0	FALSE	FC<2	NA	NA
YDR352W	530.71	457.475	448.623	452.754	433.24	340.829	307	361.683	NA	NA	0	FALSE	FC<2	NA	NA
YDR353W	3558.88	3229.93	3062.43	3375.24	3502.31	3292.68	4697	4194.16	NA	NA	1	FALSE	FC<2	NA	NA
YDR354C-A	0	0	0	0	0	0	0	0	NA	NA	0	NA	reads0	NA	NA
YDR354W	339.143	277.186	300.449	392.428	339.453	266.508	334	350.765	NA	NA	1	FALSE	FC<2	NA	NA
YDR355C	20	20	20	20	20	20	20	20	NA	NA	0	FALSE	FC<2	NA	NA
YDR356W	667.408	610.75	554.755	610.579	672.606	662.891	324	477.695	0.233466	0.270042	0	FALSE	0	NA	NA
YDR357C	287.586	336.5	468.106	788.512	792.29	735.711	789	479.742	0.0530156	0.00454216	0	FALSE	0	hypoxic	NA
YDR358W	142.847	310.073	342.492	458.848	295.359	217.71	174	266.144	0.205655	0.744276	1	TRUE	0	NA	NA
YDR359C	299.884	323.58	334.801	346.726	405.244	276.267	162	383.521	0.505938	0.593737	0	FALSE	0	NA	NA
YDR360W	20	20	20	20	20	20	20	20	NA	NA	0	FALSE	FC<2	NA	NA
YDR361C	739.777	608.401	448.11	232.775	376.548	585.566	411	468.141	0.190642	0.783524	1	TRUE	0	NA	NA
YDR362C	185.89	229.618	184.576	250.447	193.173	224.467	193	240.212	NA	NA	0	FALSE	FC<2	NA	NA
YDR363W	171.7	161.496	159.454	161.48	171.476	145.641	127	207.456	NA	NA	0	FALSE	FC<2	NA	NA
YDR363W-A	376.038	623.669	632.174	1154.74	1112.15	1010.48	761	747.251	0.0470985	0.156532	0	NA	0	hypoxic	NA
YDR364C	297.519	221.397	178.937	197.433	313.556	208.702	151	266.827	0.646581	0.790331	0	FALSE	0	NA	NA
YDR365C	2865.93	2710.2	2134.42	2670.82	3664.69	3746.12	2602	3799.72	NA	NA	2	TRUE	FC<2	NA	NA
YDR365W-A	0	0	0	0	0	0	0	0	NA	NA	0	NA	reads0	NA	NA
YDR365W-B	20	20	20	20	20	20	20	20	NA	NA	0	NA	FC<2	NA	NA
YDR366C	20	20	20	20	20	20	20	20	NA	NA	1	FALSE	FC<2	NA	NA
YDR367W	237.448	285.995	351.721	360.132	324.055	408.395	465	466.094	NA	NA	0	FALSE	FC<2	NA	NA
YDR368W	255.422	238.427	379.92	497.847	526.327	334.073	413	398.534	0.119208	0.690122	2	TRUE	0	NA	NA
YDR369C	111.156	81.629	134.331	185.855	216.97	153.899	175	152.862	0.0791963	0.361756	0	FALSE	0	NA	NA
YDR370C	304.141	301.264	244.564	266.29	471.734	346.835	322	365.095	NA	NA	0	FALSE	FC<2	NA	NA
YDR371C-A	0	0	0	0	0	0	0	0	NA	NA	0	NA	reads0	NA	NA
YDR371W	197.242	244.887	264.047	419.849	495.531	403.14	266	406.041	0.111268	0.422914	0	FALSE	0	NA	NA
YDR372C	517.466	549.087	557.318	641.047	963.066	887.358	928	985.416	NA	NA	0	FALSE	FC<2	NA	NA
YDR373W	448.407	487.425	617.306	701.373	736.297	731.958	806	553.444	NA	NA	0	FALSE	FC<2	NA	NA
YDR374C	20	20	20	21.937	20	22.5218	20	20	NA	NA	0	FALSE	FC<2	NA	NA
YDR374W-A	72.3695	137.419	171.759	277.259	312.856	249.241	203	270.921	0.0272608	0.227598	0	NA	0	hypoxic	DNA metabolism
YDR375C	204.81	204.366	241.487	268.118	288.36	268.009	193	261.367	NA	NA	3	FALSE	FC<2	NA	NA
YDR376W	314.547	337.674	341.979	485.66	502.53	360.348	383	440.162	NA	NA	0	FALSE	FC<2	NA	NA
YDR377W	101.223	196.145	192.267	271.774	195.973	186.18	119	165.146	0.306501	0.821216	2	FALSE	0	NA	NA
YDR378C	319.75	388.766	458.877	648.968	700.602	677.155	417	432.655	0.0812481	0.0931485	0	FALSE	0	NA	NA
YDR379C-A	35.4752	61.6622	75.3687	267.509	151.179	91.5885	108	98.2687	0.106416	0.667739	1	NA	0	NA	NA
YDR379W	252.111	283.646	283.017	402.177	375.148	307.798	205	421.054	0.60452	0.883381	0	FALSE	0	NA	NA
YDR380W	205.756	244.3	182.526	676.389	590.718	173.418	186	192.443	0.317542	0.445473	2	TRUE	0	NA	NA
YDR381C-A	194.404	244.887	300.962	391.209	349.951	418.905	314	331.657	0.0509239	0.218284	1	NA	0	NA	NA
YDR381W	1316.37	1307.83	1568.9	1667.21	1456.5	1249.96	1021	1150.56	NA	NA	0	FALSE	FC<2	NA	NA
YDR382W	6518.46	6387.03	6184.85	4701.82	4515.07	5548.61	6743	4992.59	NA	NA	0	TRUE	FC<2	NA	NA
YDR383C	185.417	204.366	228.157	260.197	210.671	233.476	164	195.855	NA	NA	0	FALSE	FC<2	NA	NA
YDR384C	818.769	850.939	911.602	931.711	925.971	737.963	562	687.881	NA	NA	3	FALSE	FC<2	NA	NA
YDR385W	1162.17	1044.15	936.213	600.219	538.925	661.389	1017	611.449	0.164113	0.632715	0	TRUE	0	NA	NA
YDR386W	210.013	214.35	234.309	318.086	296.059	246.238	172	235.435	NA	NA	0	FALSE	FC<2	NA	NA
YDR387C	101.223	144.466	154.839	241.306	156.078	158.403	73	165.828	0.493554	0.90855	0	FALSE	0	NA	NA
YDR388W	1384.95	1201.53	1379.71	1665.38	1571.98	1249.21	1647	1795.45	NA	NA	0	FALSE	FC<2	NA	NA
YDR389W	338.67	375.846	298.911	326.008	288.36	272.513	175	356.906	0.44011	0.0887282	0	FALSE	0	NA	NA
YDR390C	632.405	610.75	572.7	491.144	620.814	539.021	582	500.897	NA	NA	0	FALSE	FC<2	NA	NA
YDR391C	96.0197	216.111	261.483	411.318	304.458	246.238	197	362.366	0.143694	0.875067	0	TRUE	0	NA	NA
YDR392W	357.117	408.732	365.564	465.551	422.741	511.995	394	420.371	NA	NA	0	FALSE	FC<2	NA	NA
YDR393W	184.944	240.189	261.483	295.54	283.461	370.858	223	328.245	0.510179	0.618503	1	FALSE	0	NA	NA
YDR394W	959.251	1005.39	978.768	1134.02	1315.12	1034.5	752	1361.43	NA	NA	0	FALSE	FC<2	NA	NA
YDR395W	908.166	678.284	582.954	548.424	802.088	788.262	652	791.609	NA	NA	0	FALSE	FC<2	NA	NA
YDR396W	95.0737	95.136	91.2628	79.8261	95.8867	123.119	97	89.3972	NA	NA	1	FALSE	FC<2	NA	NA
YDR397C	342.927	374.084	287.632	329.664	307.257	299.54	387	271.604	NA	NA	1	FALSE	FC<2	NA	NA
YDR398W	2221.22	1092.89	634.225	357.694	881.177	983.451	830	777.96	0.0923941	0.626307	0	TRUE	0	NA	NA
YDR399W	3405.15	2250.96	1329.98	361.96	1142.94	1103.57	742	685.833	0.141026	0.0762748	2	TRUE	0	NA	NA
YDR400W	136.225	130.959	141.509	200.479	227.468	176.421	200	211.551	NA	NA	0	FALSE	FC<2	NA	NA
YDR401W	20	20	20	20	20	20	20	20	NA	NA	0	FALSE	FC<2	NA	NA
YDR402C	20	20	20	20	20	20	20	20	NA	NA	0	FALSE	FC<2	NA	NA
YDR403W	20	20	20	25.5931	34.9951	25.5247	20	20	NA	NA	1	FALSE	FC<2	NA	NA
YDR404C	344.346	366.45	372.742	407.052	412.943	355.093	322	255.908	NA	NA	0	FALSE	FC<2	NA	NA
YDR405W	477.26	438.095	446.572	580.72	498.331	424.16	455	488.614	NA	NA	1	FALSE	FC<2	NA	NA
YDR406W	181.16	304.2	376.843	559.392	301.658	210.203	82	182.889	0.0931222	0.134293	1	FALSE	0	NA	NA
YDR406W-A	20	20	20	20	20	20	28	20	NA	NA	0	NA	FC<2	NA	NA
YDR407C	420.5	439.857	481.437	493.581	557.122	414.401	397	380.109	NA	NA	0	FALSE	FC<2	NA	NA
YDR408C	575.645	549.087	626.534	472.863	536.825	488.722	502	512.498	NA	NA	0	FALSE	FC<2	NA	NA
YDR409W	262.517	241.951	234.822	227.901	254.065	162.907	237	184.254	NA	NA	0	FALSE	FC<2	NA	NA
YDR410C	182.579	254.283	293.271	387.553	402.444	460.946	437	408.088	0.00984598	0.00268481	0	FALSE	0	hypoxic	NA
YDR411C	460.232	521.486	691.649	824.464	650.909	680.908	657	739.062	NA	NA	1	FALSE	FC<2	NA	NA
YDR412W	194.877	151.513	84.5975	37.1709	130.882	141.136	94	87.3499	0.28315	0.833985	1	TRUE	0	NA	NA
YDR413C	20	20	20	20	20	20	20	20	NA	NA	1	TRUE	FC<2	NA	NA
YDR414C	237.921	281.297	297.886	299.196	353.451	396.383	294	309.137	NA	NA	0	FALSE	FC<2	NA	NA
YDR415C	241.705	303.613	385.047	402.787	290.46	340.829	297	293.441	NA	NA	0	FALSE	FC<2	NA	NA
YDR416W	211.432	153.275	159.966	181.589	218.37	201.945	159	204.726	NA	NA	0	FALSE	FC<2	NA	NA
YDR417C	227.515	149.751	170.22	93.8414	140.68	145.641	142	143.991	0.614408	0.666302	0	TRUE	0	NA	NA
YDR418W	2885.32	3049.64	2798.38	2308.86	2517.55	2671.08	2958	2183.07	NA	NA	0	TRUE	FC<2	NA	NA
YDR419W	136.698	110.405	130.742	147.465	179.875	159.154	105	168.558	NA	NA	0	FALSE	FC<2	NA	NA
YDR420W	401.107	362.339	365.051	286.399	296.759	286.026	203	265.462	NA	NA	0	FALSE	FC<2	NA	NA
YDR421W	153.726	165.607	210.725	272.384	244.966	197.441	97	214.28	0.338656	0.891968	0	FALSE	0	NA	NA
YDR422C	384.079	420.478	334.801	305.289	249.865	354.343	238	336.434	NA	NA	0	FALSE	FC<2	NA	NA
YDR423C	241.705	253.109	335.827	311.383	262.463	265.757	244	348.035	NA	NA	1	FALSE	FC<2	NA	NA
YDR424C	646.123	764.611	982.869	1500.24	1166.74	993.21	1228	762.265	0.209425	0.3775	0	FALSE	0	NA	NA
YDR425W	120.616	163.258	113.309	130.403	132.282	131.377	105	176.747	NA	NA	0	FALSE	FC<2	NA	NA
YDR426C	20	20	20	20	20	20	20	20	NA	NA	0	FALSE	FC<2	NA	NA
YDR427W	1168.79	1276.11	1272.04	1662.94	1967.43	1611.81	1976	1835.03	NA	NA	0	FALSE	FC<2	NA	NA
YDR428C	77.0995	69.8838	69.2162	120.044	87.4878	106.603	83	80.5257	NA	NA	0	FALSE	FC<2	NA	NA
YDR429C	4581.04	4208.3	4019.15	2865.82	3787.17	3740.12	3539	3158.93	NA	NA	0	TRUE	FC<2	NA	NA
YDR430C	326.845	416.954	363.513	488.707	601.216	445.18	504	621.686	NA	NA	2	FALSE	FC<2	NA	NA
YDR431W	20	20	20	20	20	20	20	20	NA	NA	0	FALSE	FC<2	NA	NA
YDR432W	887.827	778.706	791.628	754.997	777.592	569.801	614	729.508	NA	NA	0	FALSE	FC<2	NA	NA
YDR433W	129.13	194.97	151.25	201.089	168.677	111.107	101	156.957	NA	NA	0	FALSE	FC<2	NA	NA
YDR434W	446.042	577.276	585.517	676.999	641.811	714.691	721	816.858	NA	NA	1	FALSE	FC<2	NA	NA
YDR435C	193.458	196.145	237.898	273.603	163.077	153.148	117	241.577	0.331833	0.143083	0	FALSE	0	NA	NA
YDR436W	171.227	256.045	269.174	432.645	251.965	205.699	184	322.785	0.364089	0.842859	0	FALSE	0	NA	NA
YDR437W	20	20	20	20	20	20.2696	20	20	NA	NA	1	FALSE	FC<2	NA	NA
YDR438W	151.834	197.906	210.725	252.884	291.859	243.235	253	272.969	NA	NA	1	FALSE	FC<2	NA	NA
YDR439W	136.698	123.912	124.589	135.887	109.885	98.3451	93	139.896	NA	NA	0	FALSE	FC<2	NA	NA
YDR440W	312.655	273.663	235.848	225.463	361.85	292.783	323	250.449	NA	NA	1	TRUE	FC<2	NA	NA
YDR441C	264.882	220.222	155.352	98.1069	128.082	142.638	160	167.876	0.0407116	0.405077	1	FALSE	0	aerobic	NA
YDR442W	20	20	20	20	20	20	20	20	NA	NA	0	FALSE	FC<2	NA	NA
YDR443C	189.201	189.097	190.729	319.305	230.268	170.415	77	221.104	0.371915	0.605929	1	FALSE	0	NA	NA
YDR444W	260.625	260.743	277.377	235.213	251.965	249.992	240	195.855	NA	NA	0	FALSE	FC<2	NA	NA
YDR445C	20	20	20	20	20	20	20	20	NA	NA	0	FALSE	FC<2	NA	NA
YDR446W	28.8532	23.4904	32.3009	26.2025	23.0968	30.029	20	36.1683	NA	NA	1	FALSE	FC<2	NA	NA
YDR447C	13331.1	12222	14816.9	11443.8	10144.4	14777.3	12506	7965.9	NA	NA	0	TRUE	FC<2	NA	NA
YDR448W	258.26	221.984	265.072	256.54	272.262	259	289	247.719	NA	NA	0	FALSE	FC<2	NA	NA
YDR449C	684.436	360.577	328.136	241.916	451.437	463.948	311	359.636	0.468268	0.818122	0	TRUE	0	NA	NA
YDR450W	11308.1	11955.4	12373.8	11084.3	10199	12752.6	12434	9766.13	NA	NA	0	TRUE	FC<2	NA	NA
YDR451C	136.698	172.067	219.954	230.338	214.17	214.708	135	146.721	NA	NA	1	FALSE	FC<2	NA	NA
YDR452W	1856.06	2726.64	3094.73	3945	3046.68	2824.23	2698	2313.41	0.132175	0.653443	0	FALSE	0	NA	NA
YDR453C	51.0844	54.6151	43.5805	137.715	182.675	363.351	640	753.393	0.0107624	2.27e-33	2	TRUE	0	hypoxic	oxidative stress
YDR454C	2607.67	2018.41	1785.26	1538.63	1561.48	1728.92	1556	1218.12	0.0137015	0.235555	0	TRUE	0	aerobic	NA
YDR455C	20	20	20	20	20	20	20	20	NA	NA	0	FALSE	FC<2	NA	NA
YDR456W	406.783	488.6	499.894	524.049	440.939	361.85	427	421.054	NA	NA	0	FALSE	FC<2	NA	NA
YDR457W	593.619	640.113	620.382	617.282	597.717	505.989	537	614.862	NA	NA	0	FALSE	FC<2	NA	NA
YDR458C	295.627	312.422	335.314	329.664	377.947	330.319	256	272.969	NA	NA	1	FALSE	FC<2	NA	NA
YDR459C	158.456	182.638	185.602	228.51	228.868	246.989	220	259.32	NA	NA	0	FALSE	FC<2	NA	NA
YDR460W	364.686	332.976	321.983	421.677	377.247	382.87	342	351.447	NA	NA	0	FALSE	FC<2	NA	NA
YDR461C-A	43.9893	87.5016	162.53	447.27	324.055	287.528	272	220.422	0.0325004	0.159097	0	NA	0	hypoxic	unknown
YDR461W	130.549	161.496	200.983	174.886	129.482	319.809	259	278.428	0.228396	0.15052	0	FALSE	0	NA	NA
YDR462W	172.173	260.743	191.242	237.041	235.167	165.16	171	270.239	NA	NA	0	FALSE	FC<2	NA	NA
YDR463W	386.917	354.117	365.564	346.116	345.752	354.343	243	439.479	NA	NA	0	FALSE	FC<2	NA	NA
YDR464C-A	0	0	0	0	0	0	0	0	NA	NA	0	NA	reads0	NA	NA
YDR464W	967.765	835.083	889.556	967.054	922.472	834.807	626	725.414	NA	NA	0	FALSE	FC<2	NA	NA
YDR465C	1606.79	1097.59	703.954	143.2	704.802	859.581	627	648.3	0.266467	0.680997	2	TRUE	0	NA	NA
YDR466W	163.659	189.097	188.678	192.558	249.165	172.667	81	193.125	0.439589	0.718208	0	FALSE	0	NA	NA
YDR467C	44.9353	79.28	36.4026	46.3113	39.1945	57.0552	122	51.1816	0.505938	0.746091	0	FALSE	0	NA	NA
YDR468C	620.58	642.462	788.039	906.727	1188.43	975.943	975	935.6	NA	NA	0	FALSE	FC<2	NA	NA
YDR469W	510.371	368.212	470.157	574.017	611.015	739.465	599	503.627	0.0799717	0.213716	0	FALSE	0	NA	NA
[truncated: 5,141 more rows]

## Sheet: Table_legend
Table S1. RNA-seq data, statistics and annotations for each gene. The table includes data generated in the current study, or obtained from either the ESR study {Gasch:2000wl} or previous hypoxia microarray studies. The columns are as follows: (A) systematic gene name, (B-I) read counts that have been floored and normalized, (J-K) adjusted p-values for the two statistical tests, (L) the number of …
