# Supplementary material for: Time-Course Analysis of Gene Expression During the Saccharomyces cerevisiae Hypoxic Response
Source: G3 (Bethesda). 2016 Nov 9;7(1):221–31. doi: 10.1534/g3.116.034991 (PMC5217111; doi:10.1534/g3.116.034991)
Supplement: Supplementary file 17 [file 221TableS2.xlsx]

## Sheet: Data
Primer name	Gene	Location (relative to 5' end of ORF)	Direction	Sequence (5' to 3')
MH634	FLC3	324	sense	CCCAGGTAATATTCAGATCG
MH635	FLC3	1223	antisense	ACGATAACAGCAGGTGAATC
MH829	GSY1	1492	sense	GGCTGTCACTTGGGTGTTTT
MH830	GSY1	1690	antisense	TGCTCGACAGATTCATCAGG
MH831	DMC1	564	sense	AAGCGAAAGACAGCAAAAGC
MH832	DMC1	789	antisense	GGCAACTCTTTCGTCACCAC
MH833	EFM6	129	sense	AAGTGGTTGTGGCGGTAAAG
MH834	EFM6	331	antisense	TTTAGTGCCATCGTGGAATG

## Sheet: Table_legend
Table S2. Sequences and genomic locations of RT-qPCR primers.
