# Supplementary material for: Time-Course Analysis of Gene Expression During the Saccharomyces cerevisiae Hypoxic Response
Source: G3 (Bethesda). 2016 Nov 9;7(1):221–31. doi: 10.1534/g3.116.034991 (PMC5217111; doi:10.1534/g3.116.034991)
Supplement: Supplementary file 19 [file 221TableS3.xlsx]

## Sheet: Data
Systematic name	Common name 1	Common name 2	Becerra_2002	Hickman_2007	Hickman_2011	Kwast_2002	Lai_2005	Lai_2006	terLinde_1999	terLinde_2002	HYPOXIC	AEROBIC	Total studies
YDR044W	HEM13	coproporphyrinogen oxidase		hypoxic	hypoxic	hypoxic	hypoxic	hypoxic	hypoxic	hypoxic	7	0	7
YIL111W	COX5B	cytochrome c oxidase subunit Vb	hypoxic	hypoxic	hypoxic	hypoxic	aerobic	hypoxic		hypoxic	6	1	7
YJR048W	CYC1	cytochrome c isoform 1		aerobic	aerobic	aerobic	aerobic	aerobic		aerobic	0	6	6
YJR047C	ANB1	translation elongation factor eIF-5A|eIF-5A|eIF5A|TIF51B|HYP1			hypoxic	hypoxic		hypoxic	hypoxic	hypoxic	5	0	5
YNL052W	COX5A	cytochrome c oxidase subunit Va		aerobic	aerobic	aerobic	aerobic	aerobic			0	5	5
YMR058W	FET3	ferroxidase FET3		aerobic	aerobic	aerobic	aerobic	aerobic	aerobic		0	6	6
YPR065W	ROX1	REO1		aerobic	aerobic	aerobic	aerobic	aerobic			0	5	5
YBR085W	AAC3	ADP/ATP carrier protein AAC3|ANC3			hypoxic	hypoxic	hypoxic	hypoxic	hypoxic	hypoxic	6	0	6
YJR150C	DAN1	CCW13			hypoxic	hypoxic	hypoxic	hypoxic	hypoxic	hypoxic	6	0	6
YMR319C	FET4			hypoxic			hypoxic	hypoxic	hypoxic	hypoxic	5	0	5
YCR104W	PAU3	seripauperin PAU3		hypoxic	hypoxic	hypoxic	hypoxic	hypoxic			5	0	5
YER011W	TIR1	SRP1		hypoxic	hypoxic		hypoxic	hypoxic	hypoxic		5	0	5
YOR010C	TIR2	SRP2		hypoxic		hypoxic	hypoxic	hypoxic	hypoxic	hypoxic	6	0	6
YOR009W	TIR4			hypoxic	hypoxic	hypoxic	hypoxic	hypoxic			5	0	5
YLR205C	HMX1			aerobic	aerobic	aerobic	aerobic	aerobic	aerobic	aerobic	0	7	7
YJR151C	DAN4			hypoxic	hypoxic		hypoxic	hypoxic			4	0	4
YDR518W	EUG1	protein disulfide isomerase EUG1		hypoxic	hypoxic	hypoxic	hypoxic	hypoxic		hypoxic	6	0	6
YEL047C	FRD1	FRDS1		hypoxic	hypoxic	hypoxic	hypoxic	hypoxic		hypoxic	6	0	6
YHR179W	OYE2			hypoxic	hypoxic	hypoxic	hypoxic	hypoxic		hypoxic	6	0	6
YJL223C	PAU1	seripauperin PAU1		hypoxic	hypoxic	hypoxic	hypoxic	hypoxic			5	0	5
YMR325W	PAU19	seripauperin PAU19		hypoxic	hypoxic	hypoxic	hypoxic	hypoxic			5	0	5
YEL049W	PAU2	seripauperin PAU2		hypoxic	hypoxic	hypoxic	hypoxic	hypoxic			5	0	5
YLR037C	PAU23	seripauperin PAU23|DAN2		hypoxic	hypoxic	hypoxic	hypoxic	hypoxic			5	0	5
YLR461W	PAU4	seripauperin PAU4		hypoxic	hypoxic	hypoxic	hypoxic	hypoxic			5	0	5
YFL020C	PAU5	seripauperin PAU5		hypoxic	hypoxic	hypoxic	hypoxic	hypoxic			5	0	5
YNR076W	PAU6	seripauperin PAU6		hypoxic	hypoxic	hypoxic	hypoxic	hypoxic			5	0	5
YAR020C	PAU7	seripauperin PAU7		hypoxic	hypoxic	hypoxic	hypoxic	hypoxic			5	0	5
YIL011W	TIR3	YIB1		hypoxic	hypoxic	hypoxic	hypoxic	hypoxic			5	0	5
YEL039C	CYC7	cytochrome c isoform 2	hypoxic	aerobic	aerobic						1	2	3
YLR395C	COX8	cytochrome c oxidase subunit VIII		aerobic	aerobic	aerobic	aerobic	aerobic			0	5	5
YOR065W	CYT1	ubiquinol--cytochrome-c reductase catalytic subunit CYT1|YOR29-16|CTC1		aerobic	aerobic	aerobic	aerobic	aerobic			0	5	5
YLR214W	FRE1			aerobic	aerobic	aerobic	aerobic	aerobic			0	5	5
YER145C	FTR1	high-affinity iron permease FTR1		aerobic	aerobic	aerobic	aerobic	aerobic			0	5	5
YEL034W	HYP2	translation elongation factor eIF-5A|eIF-5A|eIF5A|TIF51A		aerobic	aerobic	aerobic	aerobic	aerobic			0	5	5
YGL156W	AMS1			hypoxic	hypoxic	hypoxic	hypoxic	hypoxic			5	0	5
YCR069W	CPR4	peptidylprolyl isomerase family protein CPR4|SCC3|YCR070W|CYP4		hypoxic	hypoxic	hypoxic	hypoxic	hypoxic			5	0	5
YGL001C	ERG26	sterol-4-alpha-carboxylate 3-dehydrogenase (decarboxylating)			hypoxic	hypoxic	hypoxic	hypoxic		hypoxic	5	0	5
YGR131W	FHN1				hypoxic	hypoxic	hypoxic	hypoxic			4	0	4
YAL028W	FRT2	HPH2			hypoxic	hypoxic	hypoxic	hypoxic		hypoxic	5	0	5
YER014W	HEM14	oxygen-dependent protoporphyrinogen oxidase			hypoxic	hypoxic	hypoxic	hypoxic		hypoxic	5	0	5
YDR542W	PAU10	seripauperin PAU10		hypoxic	hypoxic	hypoxic	hypoxic	hypoxic			5	0	5
YGL261C	PAU11	seripauperin PAU11		hypoxic	hypoxic	hypoxic	hypoxic	hypoxic			5	0	5
YGR294W	PAU12	seripauperin PAU12		hypoxic	hypoxic	hypoxic	hypoxic	hypoxic			5	0	5
YHL046C	PAU13	seripauperin PAU13		hypoxic	hypoxic	hypoxic	hypoxic	hypoxic			5	0	5
YIL176C	PAU14	seripauperin PAU14		hypoxic	hypoxic	hypoxic	hypoxic	hypoxic			5	0	5
YIR041W	PAU15	seripauperin PAU15		hypoxic	hypoxic	hypoxic	hypoxic	hypoxic			5	0	5
YKL224C	PAU16	seripauperin PAU16		hypoxic	hypoxic	hypoxic		hypoxic			4	0	4
YLL025W	PAU17	seripauperin PAU17		hypoxic	hypoxic	hypoxic	hypoxic	hypoxic			5	0	5
YLL064C	PAU18	seripauperin PAU18		hypoxic	hypoxic	hypoxic	hypoxic	hypoxic			5	0	5
YOL161C	PAU20	seripauperin PAU20		hypoxic	hypoxic	hypoxic	hypoxic	hypoxic			5	0	5
YBR301W	PAU24	seripauperin PAU24|DAN3		hypoxic	hypoxic	hypoxic	hypoxic	hypoxic			5	0	5
YAL068C	PAU8	seripauperin PAU8		hypoxic	hypoxic	hypoxic	hypoxic	hypoxic			5	0	5
YDL093W	PMT5	putative dolichyl-phosphate-mannose-protein mannosyltransferase PMT5		hypoxic	hypoxic	hypoxic	hypoxic	hypoxic			5	0	5
YJL079C	PRY1			hypoxic	hypoxic	hypoxic	hypoxic	hypoxic			5	0	5
YJL026W	RNR2	ribonucleotide-diphosphate reductase subunit RNR2|CRT6		hypoxic	hypoxic	hypoxic	hypoxic	hypoxic			5	0	5
YIL066C	RNR3	ribonucleotide-diphosphate reductase subunit RNR3|RIR3|DIN1		hypoxic	hypoxic	hypoxic	hypoxic	hypoxic			5	0	5
YGR180C	RNR4	ribonucleotide-diphosphate reductase subunit RNR4|PSO3|CRT3		hypoxic	hypoxic	hypoxic	hypoxic	hypoxic			5	0	5
YJL105W	SET4			hypoxic	hypoxic	hypoxic	hypoxic	hypoxic			5	0	5
YBR067C	TIP1			hypoxic	hypoxic	hypoxic		hypoxic			4	0	4
YOR230W	WTM1			hypoxic	hypoxic	hypoxic	hypoxic	hypoxic			5	0	5
YKR053C	YSR3	sphinganine kinase YSR3|LBP2			hypoxic	hypoxic	hypoxic	hypoxic	hypoxic		5	0	5
YIR007W		hydrolase		hypoxic	hypoxic	hypoxic	hypoxic	hypoxic			5	0	5
YML083C					hypoxic	hypoxic	hypoxic	hypoxic	hypoxic		5	0	5
YDR516C	EMI2	putative glucokinase		hypoxic	hypoxic	hypoxic	aerobic	hypoxic			4	1	5
YGR032W	GSC2	1,3-beta-glucan synthase GSC2|FKS2		hypoxic	hypoxic	aerobic	hypoxic	hypoxic			4	1	5
YML128C	MSC1		hypoxic	hypoxic	hypoxic	hypoxic		aerobic			4	1	5
YBR214W	SDS24		hypoxic		hypoxic	hypoxic	aerobic	hypoxic			4	1	5
YPR160W	GPH1			hypoxic	hypoxic	hypoxic	aerobic	aerobic			3	2	5
YFR015C	GSY1	glycogen (starch) synthase GSY1		hypoxic	hypoxic	hypoxic	aerobic	aerobic			3	2	5
YFL014W	HSP12	lipid-binding protein HSP12|HOR5|GLP1	hypoxic	hypoxic	hypoxic		aerobic	aerobic			3	2	5
YAR073W	IMD1			aerobic	aerobic	hypoxic		hypoxic			2	2	4
YLR178C	TFS1	DKA1		hypoxic	hypoxic	hypoxic	aerobic	aerobic			3	2	5
YLR259C	HSP60	chaperone ATPase HSP60|MNA2|MIF4|CPN60		hypoxic	hypoxic	aerobic	aerobic	aerobic			2	3	5
YNL036W	NCE103	carbonate dehydratase NCE103|NCE3		hypoxic	hypoxic	aerobic	aerobic	aerobic			2	3	5
YGL055W	OLE1	stearoyl-CoA 9-desaturase|MDM2	hypoxic	aerobic	hypoxic	aerobic		aerobic			2	3	5
YDL039C	PRM7	pheromone-regulated protein PRM7|YDL038C		aerobic	aerobic	aerobic	hypoxic	hypoxic			2	3	5
YLR038C	COX12	cytochrome c oxidase subunit VIb		aerobic	aerobic	aerobic	aerobic	aerobic			0	5	5
YGL187C	COX4	cytochrome c oxidase subunit IV			aerobic	aerobic	aerobic	aerobic			0	4	4
YHR051W	COX6	cytochrome c oxidase subunit VI			aerobic	aerobic	aerobic	aerobic			0	4	4
YMR256C	COX7	cytochrome c oxidase subunit VII			aerobic	aerobic	aerobic	aerobic			0	4	4
YML054C	CYB2	FCB2				aerobic	aerobic	aerobic	aerobic	aerobic	0	5	5
YBR047W	FMP23				aerobic	aerobic	aerobic	aerobic	aerobic		0	5	5
YBR244W	GPX2	glutathione peroxidase GPX2|AMI1		aerobic	aerobic	aerobic	aerobic	aerobic			0	5	5
YML075C	HMG1	hydroxymethylglutaryl-CoA reductase (NADPH) HMG1		aerobic	aerobic		aerobic	aerobic		aerobic	0	5	5
YNL100W	MIC27	AIM37|MCS27		aerobic	aerobic	aerobic	aerobic	aerobic			0	5	5
YJR077C	MIR1	PTP		aerobic	aerobic	aerobic	aerobic	aerobic			0	5	5
YMR002W	MIX17	MIC17		aerobic	aerobic	aerobic	aerobic	aerobic			0	5	5
YMR145C	NDE1	NADH-ubiquinone reductase (H(+)-translocating) NDE1|NDH1		aerobic	aerobic	aerobic	aerobic	aerobic			0	5	5
YNL231C	PDR16	SFH3		aerobic	aerobic	aerobic	aerobic	aerobic			0	5	5
YEL024W	RIP1	ubiquinol--cytochrome-c reductase catalytic subunit RIP1		aerobic	aerobic	aerobic	aerobic	aerobic			0	5	5
YKL051W	SFK1			aerobic	aerobic	aerobic	aerobic	aerobic			0	5	5
YOR021C	SFM1			aerobic	aerobic	aerobic	aerobic	aerobic			0	5	5
YGR234W	YHB1	YHB4		aerobic	aerobic	aerobic		aerobic			0	4	4
YOL109W	ZEO1			aerobic	aerobic	aerobic	aerobic	aerobic			0	5	5
YDL086W		carboxymethylenebutenolidase		aerobic	aerobic	aerobic	aerobic	aerobic			0	5	5
YGL101W				aerobic	aerobic	aerobic	aerobic	aerobic			0	5	5
YOR034C	AKR2				hypoxic	hypoxic	hypoxic	hypoxic			4	0	4
YKL103C	APE1	LAP4|API|YSC1		hypoxic	hypoxic	hypoxic		hypoxic			4	0	4
YBR286W	APE3	APY1		hypoxic	hypoxic	hypoxic		hypoxic			4	0	4
YCR048W	ARE1	SAT2		hypoxic	hypoxic		hypoxic	hypoxic			4	0	4
YCL038C	ATG22	AUT4		hypoxic	hypoxic		hypoxic	hypoxic			4	0	4
YCR005C	CIT2	citrate (Si)-synthase CIT2		hypoxic	hypoxic		hypoxic	hypoxic			4	0	4
YGR255C	COQ6	putative N,N-dimethylaniline monooxygenase COQ6		hypoxic		hypoxic	hypoxic	hypoxic			4	0	4
YLR380W	CSR1	SFH2			hypoxic	hypoxic	hypoxic	hypoxic			4	0	4
YEL071W	DLD3			hypoxic	hypoxic		hypoxic	hypoxic			4	0	4
YOR092W	ECM3	putative ATPase ECM3|YOR3165W			hypoxic	hypoxic	hypoxic	hypoxic			4	0	4
YER044C	ERG28	BUD18			hypoxic	hypoxic	hypoxic	hypoxic			4	0	4
YDL021W	GPM2	phosphoglycerate mutase family protein GPM2			hypoxic	hypoxic	hypoxic	hypoxic			4	0	4
YOL155C	HPF1				hypoxic	hypoxic	hypoxic	hypoxic			4	0	4
YLR413W	INA1				hypoxic	hypoxic		hypoxic	hypoxic		4	0	4
YOR099W	KTR1	alpha-1,2-mannosyltransferase KTR1			hypoxic	hypoxic	hypoxic	hypoxic			4	0	4
YBR066C	NRG2				hypoxic	hypoxic	hypoxic	hypoxic			4	0	4
YPL272C	PBI1			hypoxic	hypoxic	hypoxic		hypoxic			4	0	4
YIL013C	PDR11	ATP-binding cassette multidrug transporter PDR11		hypoxic	hypoxic		hypoxic	hypoxic			4	0	4
YPR113W	PIS1	CDP-diacylglycerol--inositol 3-phosphatidyltransferase			hypoxic	hypoxic		hypoxic		hypoxic	4	0	4
YMR006C	PLB2				hypoxic	hypoxic	hypoxic	hypoxic			4	0	4
YOR321W	PMT3	dolichyl-phosphate-mannose-protein mannosyltransferase PMT3			hypoxic	hypoxic	hypoxic	hypoxic			4	0	4
YHR075C	PPE1	carboxylesterase-mitochondrial 37S ribosomal protein YmS2|YmS2|MRPS2			hypoxic	hypoxic	hypoxic	hypoxic			4	0	4
YBL106C	SRO77	SNI2|SOP2			hypoxic	hypoxic	hypoxic	hypoxic			4	0	4
YDR297W	SUR2	sphingosine hydroxylase|SYR2				hypoxic	hypoxic	hypoxic		hypoxic	4	0	4
YJR116W	TDA4				hypoxic	hypoxic	hypoxic	hypoxic			4	0	4
YKL035W	UGP1	UTP glucose-1-phosphate uridylyltransferase		hypoxic	hypoxic	hypoxic		hypoxic			4	0	4
YCL049C				hypoxic	hypoxic	hypoxic					3	0	3
YDL241W						hypoxic		hypoxic	hypoxic		3	0	3
YIL169C		HPF1'			hypoxic	hypoxic	hypoxic	hypoxic			4	0	4
YJL016W		YJL017W		hypoxic	hypoxic		hypoxic	hypoxic			4	0	4
YLL058W		cystathionine gamma-synthase		hypoxic	hypoxic		hypoxic	hypoxic			4	0	4
YLR460C				hypoxic	hypoxic			hypoxic			3	0	3
YLR270W	DCS1	DcpS			hypoxic	hypoxic	aerobic	hypoxic			3	1	4
YLL026W	HSP104	chaperone ATPase HSP104	hypoxic	hypoxic	hypoxic			aerobic			3	1	4
YOL101C	IZH4			aerobic	hypoxic		hypoxic	hypoxic			3	1	4
YMR105C	PGM2	phosphoglucomutase PGM2|GAL5		hypoxic	hypoxic	hypoxic		aerobic			3	1	4
YEL060C	PRB1	proteinase B|CVT1	hypoxic	hypoxic	hypoxic	aerobic					3	1	4
YDR055W	PST1	HPF2		hypoxic	hypoxic	aerobic		hypoxic			3	1	4
YGR049W	SCM4				hypoxic	hypoxic	hypoxic	aerobic			3	1	4
YER150W	SPI1			hypoxic	hypoxic	hypoxic		aerobic			3	1	4
YGR008C	STF2		hypoxic	hypoxic	hypoxic			aerobic			3	1	4
YAR068W			hypoxic			aerobic	hypoxic	hypoxic			3	1	4
YBR300C				hypoxic	aerobic	hypoxic					2	1	3
YNL134C			hypoxic	hypoxic	hypoxic			aerobic			3	1	4
YHL021C	AIM17	FMP12		hypoxic	hypoxic		aerobic	aerobic			2	2	4
YMR169C	ALD3	aldehyde dehydrogenase (NAD(+)) ALD3		hypoxic	hypoxic		aerobic	aerobic			2	2	4
YKL096W	CWP1	YJU1		hypoxic	aerobic	hypoxic					2	1	3
YOR173W	DCS2			hypoxic	hypoxic		aerobic	aerobic			2	2	4
YEL011W	GLC3	1,4-alpha-glucan branching enzyme|GHA1			hypoxic	hypoxic	aerobic	aerobic			2	2	4
YPL223C	GRE1		hypoxic		hypoxic			aerobic	aerobic		2	2	4
YLR258W	GSY2	glycogen (starch) synthase GSY2		hypoxic	hypoxic		aerobic	aerobic			2	2	4
YBR072W	HSP26	chaperone protein HSP26		hypoxic	hypoxic		aerobic	aerobic			2	2	4
YJR036C	HUL4	putative E3 ubiquitin-protein ligase HUL4			hypoxic	hypoxic	aerobic	aerobic			2	2	4
YGL062W	PYC1	pyruvate carboxylase 1		hypoxic	hypoxic	aerobic		aerobic			2	2	4
YPL165C	SET6			hypoxic	aerobic	hypoxic		aerobic			2	2	4
YDR074W	TPS2	trehalose-phosphatase TPS2|PFK3|HOG2		hypoxic	hypoxic		aerobic	aerobic			2	2	4
YML100W	TSL1			hypoxic	hypoxic		aerobic	aerobic			2	2	4
YNR014W						hypoxic	aerobic	aerobic		hypoxic	2	2	4
YHR137W	ARO9	aromatic-amino-acid:2-oxoglutarate transaminase		hypoxic	aerobic		aerobic	aerobic			1	3	4
YJL194W	CDC6	AAA family ATPase CDC6		hypoxic	aerobic	aerobic		aerobic			1	3	4
YGL078C	DBP3	RNA-dependent ATPase DBP3		aerobic	aerobic	aerobic		hypoxic			1	3	4
YPL231W	FAS2	trifunctional fatty acid synthase subunit FAS2			hypoxic	aerobic	aerobic	aerobic			1	3	4
YOR136W	IDH2	isocitrate dehydrogenase (NAD(+)) IDH2		hypoxic		aerobic	aerobic	aerobic			1	3	4
YKL009W	MRT4			aerobic	aerobic	aerobic		hypoxic			1	3	4
YOR206W	NOC2			aerobic	aerobic	aerobic		hypoxic			1	3	4
YNL175C	NOP13			aerobic	aerobic	aerobic		hypoxic			1	3	4
YNL248C	RPA49	DNA-directed RNA polymerase I subunit RPA49|A49		aerobic	aerobic	aerobic		hypoxic			1	3	4
YPL012W	RRP12			aerobic	aerobic	aerobic		hypoxic			1	3	4
YCR072C	RSA4			aerobic	aerobic	aerobic		hypoxic			1	3	4
YMR107W	SPG4				hypoxic		aerobic	aerobic	aerobic		1	3	4
YGR128C	UTP8			aerobic	aerobic	aerobic		hypoxic			1	3	4
YEL040W	UTR2	CRH2		aerobic	aerobic	aerobic		hypoxic			1	3	4
YMR009W	ADI1	acireductone dioxygenase (Ni2+-requiring)			aerobic	aerobic	aerobic	aerobic			0	4	4
YAL049C	AIM2	protein AIM2		aerobic		aerobic	aerobic	aerobic			0	4	4
YDR270W	CCC2	Cu(2+)-transporting P-type ATPase CCC2			aerobic		aerobic	aerobic		aerobic	0	4	4
YBL045C	COR1	ubiquinol--cytochrome-c reductase subunit COR1|QCR1			aerobic	aerobic	aerobic	aerobic			0	4	4
YGL191W	COX13	cytochrome c oxidase subunit VIa			aerobic	aerobic	aerobic	aerobic			0	4	4
YPR124W	CTR1			aerobic	aerobic	aerobic		aerobic			0	4	4
YNL111C	CYB5			aerobic			aerobic	aerobic		aerobic	0	4	4
YAL039C	CYC3	holocytochrome c synthase CYC3|CCHL			aerobic	aerobic	aerobic	aerobic			0	4	4
YGR155W	CYS4	cystathionine beta-synthase CYS4|VMA41|STR4|NHS5			aerobic	aerobic	aerobic	aerobic			0	4	4
YML126C	ERG13	hydroxymethylglutaryl-CoA synthase|HMGS		aerobic		aerobic	aerobic	aerobic			0	4	4
YJL100W	LSB6	1-phosphatidylinositol 4-kinase LSB6			aerobic	aerobic	aerobic	aerobic			0	4	4
YNL156C	NSG2			aerobic	aerobic		aerobic	aerobic			0	4	4
YBR230C	OM14				aerobic	aerobic	aerobic	aerobic			0	4	4
YBL030C	PET9	ADP/ATP carrier protein PET9|OP1|ANC2|AAC2			aerobic	aerobic	aerobic	aerobic			0	4	4
YJL108C	PRM10	pheromone-regulated protein PRM10			aerobic	aerobic	aerobic	aerobic			0	4	4
YDR529C	QCR7	ubiquinol--cytochrome-c reductase subunit 7|UCR7|CRO1|COR4			aerobic	aerobic	aerobic	aerobic			0	4	4
YJL166W	QCR8	ubiquinol--cytochrome-c reductase subunit 8|COR5			aerobic	aerobic	aerobic	aerobic			0	4	4
YGR183C	QCR9	ubiquinol--cytochrome-c reductase subunit 9|UCR9			aerobic	aerobic	aerobic	aerobic			0	4	4
YML091C	RPM2				aerobic	aerobic	aerobic	aerobic			0	4	4
YLR180W	SAM1	methionine adenosyltransferase SAM1|ETH10		aerobic	aerobic	aerobic		aerobic			0	4	4
YHR008C	SOD2	superoxide dismutase SOD2			aerobic	aerobic	aerobic	aerobic			0	4	4
YML028W	TSA1	thioredoxin peroxidase TSA1|cTPxI|TPX1|ZRG14		aerobic		aerobic	aerobic	aerobic			0	4	4
YGR266W				aerobic	aerobic		aerobic	aerobic			0	4	4
YLL053C					aerobic	aerobic		aerobic	aerobic		0	4	4
YOR175C	ALE1	LCA1|LPT1|SLC4			hypoxic	hypoxic		hypoxic			3	0	3
YHR018C	ARG4	argininosuccinate lyase ARG4		hypoxic			hypoxic	hypoxic			3	0	3
YGR177C	ATF2					hypoxic	hypoxic	hypoxic			3	0	3
YOL083W	ATG34	ATG19-B			hypoxic	hypoxic		hypoxic			3	0	3
YOR011W	AUS1	ATP-binding cassette sterol transporter AUS1			hypoxic		hypoxic	hypoxic			3	0	3
YIL083C	CAB2	phosphopantothenate--cysteine ligase CAB2		hypoxic		hypoxic		hypoxic			3	0	3
YNL336W	COS1			hypoxic	hypoxic			hypoxic			3	0	3
YJR152W	DAL5	allantoate permease|UREP1			hypoxic		hypoxic	hypoxic			3	0	3
YPL265W	DIP5								hypoxic	hypoxic	2	0	2
YHR007C	ERG11	sterol 14-demethylase|CYP51				hypoxic	hypoxic	hypoxic			3	0	3
YGR060W	ERG25	methylsterol monooxygenase	hypoxic			hypoxic		hypoxic			3	0	3
YLR056W	ERG3	C-5 sterol desaturase|PSO6|SYR1				hypoxic	hypoxic	hypoxic			3	0	3
YGR284C	ERV29			hypoxic			hypoxic	hypoxic			3	0	3
YHR005C	GPA1	guanine nucleotide-binding protein subunit alpha|SCG1|DAC1|CDC70	hypoxic			hypoxic		hypoxic			3	0	3
YOL059W	GPD2	glycerol-3-phosphate dehydrogenase (NAD(+)) GPD2|GPD3				hypoxic	hypoxic	hypoxic			3	0	3
YKL152C	GPM1	phosphoglycerate mutase GPM1			hypoxic	hypoxic		hypoxic			3	0	3
YOL056W	GPM3	phosphoglycerate mutase family protein GPM3				hypoxic	hypoxic	hypoxic			3	0	3
YIL053W	GPP1	RHR2|glycerol-1-phosphatase RHR2				hypoxic	hypoxic	hypoxic			3	0	3
YLR256W	HAP1	CYP1			hypoxic		hypoxic	hypoxic			3	0	3
YOR237W	HES1	oxysterol-binding protein related protein HES1|OSH5		hypoxic	hypoxic	hypoxic					3	0	3
YOR032C	HMS1					hypoxic	hypoxic	hypoxic			3	0	3
YFR053C	HXK1	hexokinase 1		hypoxic	hypoxic	hypoxic					3	0	3
YOR044W	IRC23					hypoxic	hypoxic	hypoxic			3	0	3
YBR199W	KTR4					hypoxic	hypoxic	hypoxic			3	0	3
YKL008C	LAC1	sphingosine N-acyltransferase LAC1|DGT1			hypoxic	hypoxic				hypoxic	3	0	3
YJL042W	MHP1				hypoxic		hypoxic	hypoxic			3	0	3
YPL082C	MOT1	END10|BTAF1|LPF4|BUR3	hypoxic				hypoxic	hypoxic			3	0	3
YHR042W	NCP1	CPR1				hypoxic	hypoxic	hypoxic			3	0	3
YOR394W	PAU21	seripauperin PAU21		hypoxic	hypoxic	hypoxic					3	0	3
YPL282C	PAU22	seripauperin PAU22		hypoxic	hypoxic	hypoxic					3	0	3
YBL108C-A	PAU9	seripauperin PAU9			hypoxic		hypoxic	hypoxic			3	0	3
YPL154C	PEP4	proteinase A|yscA|PRA1|PHO9		hypoxic	hypoxic	hypoxic					3	0	3
YIL107C	PFK26	PFK-2|PFK2		hypoxic		hypoxic		hypoxic			3	0	3
YGL006W	PMC1	calcium-transporting ATPase PMC1			hypoxic		hypoxic	hypoxic			3	0	3
YGL037C	PNC1	nicotinamidase		hypoxic	hypoxic	hypoxic					3	0	3
YIL160C	POT1	acetyl-CoA C-acyltransferase|POX3|FOX3			hypoxic		hypoxic	hypoxic			3	0	3
YIL121W	QDR2				hypoxic	hypoxic		hypoxic			3	0	3
YIL057C	RGI2			hypoxic	hypoxic	hypoxic					3	0	3
YGR044C	RME1	CSP1			hypoxic	hypoxic		hypoxic			3	0	3
YBL093C	ROX3	SSX2|MED19|SSN7|NUT3			hypoxic		hypoxic	hypoxic			3	0	3
YDL204W	RTN2		hypoxic	hypoxic	hypoxic						3	0	3
YGR161C	RTS3			hypoxic	hypoxic			hypoxic			3	0	3
YJR004C	SAG1	AG(ALPHA)1		hypoxic		hypoxic		hypoxic			3	0	3
YHR207C	SET5					hypoxic	hypoxic	hypoxic			3	0	3
YJL151C	SNA3			hypoxic			hypoxic	hypoxic			3	0	3
YCR073C	SSK22	mitogen-activated protein kinase kinase kinase SSK22				hypoxic		hypoxic			2	0	2
YGR019W	UGA1	4-aminobutyrate transaminase		hypoxic	hypoxic			hypoxic			3	0	3
YDR213W	UPC2	MOX4			hypoxic	hypoxic					2	0	2
YGR203W	YCH1				hypoxic		hypoxic	hypoxic			3	0	3
YAR028W		DUP240 family protein				hypoxic		hypoxic		hypoxic	3	0	3
YER158C					hypoxic		hypoxic	hypoxic			3	0	3
YER188W					hypoxic	hypoxic			hypoxic		3	0	3
YGL039W		carbonyl reductase (NADPH-dependent)			hypoxic		hypoxic	hypoxic			3	0	3
YHL044W		DUP240 family protein			hypoxic			hypoxic	hypoxic		3	0	3
YHR045W						hypoxic	hypoxic	hypoxic			3	0	3
YHR145C			hypoxic	hypoxic	hypoxic						3	0	3
YJL213W					hypoxic			hypoxic			2	0	2
YJR039W					hypoxic		hypoxic	hypoxic			3	0	3
YLR179C					hypoxic	hypoxic		hypoxic			3	0	3
YLR297W					hypoxic		hypoxic	hypoxic			3	0	3
YMR087W						hypoxic	hypoxic	hypoxic			3	0	3
YMR317W					hypoxic		hypoxic	hypoxic			3	0	3
YOR289W					hypoxic	hypoxic	hypoxic				3	0	3
YMR303C	ADH2	alcohol dehydrogenase ADH2|ADR2				hypoxic		hypoxic	aerobic		2	1	3
YNR044W	AGA1			hypoxic	aerobic			hypoxic			2	1	3
YER069W	ARG5,6	bifunctional acetylglutamate kinase/N-acetyl-gamma-glutamyl-phosphate reductase				aerobic	hypoxic	hypoxic			2	1	3
YDR384C	ATO3	putative ammonium permease ATO3			aerobic	hypoxic		hypoxic			2	1	3
YJR148W	BAT2	branched-chain-amino-acid transaminase BAT2|ECA40|TWT2		hypoxic	hypoxic	aerobic					2	1	3
YHR053C	CUP1-1	metallothionein CUP1|CUP1	hypoxic			aerobic		hypoxic			2	1	3
YIR019C	FLO11	MUC1|STA4						aerobic	hypoxic		1	1	2
YKR049C	FMP46		hypoxic		hypoxic			aerobic			2	1	3
YMR250W	GAD1	glutamate decarboxylase GAD1		hypoxic	hypoxic			aerobic			2	1	3
YCL040W	GLK1	glucokinase|HOR3		hypoxic	hypoxic			aerobic			2	1	3
YPL240C	HSP82	Hsp90 family chaperone HSP82|HSP90		hypoxic	hypoxic	aerobic					2	1	3
YMR195W	ICY1			hypoxic	aerobic	hypoxic					2	1	3
YGL009C	LEU1	3-isopropylmalate dehydratase LEU1			hypoxic	aerobic		hypoxic			2	1	3
YNL104C	LEU4	2-isopropylmalate synthase LEU4			hypoxic	aerobic		hypoxic			2	1	3
YGL125W	MET13	methylenetetrahydrofolate reductase (NAD(P)H) MET13|MRPL45|MET11			hypoxic		aerobic	hypoxic			2	1	3
YDR033W	MRH1					aerobic	hypoxic	hypoxic			2	1	3
YIL136W	OM45			hypoxic	hypoxic			aerobic			2	1	3
YPR194C	OPT2				aerobic				hypoxic		1	1	2
YMR272C	SCS7	fatty acid alpha-hydroxylase|FAH1			aerobic	hypoxic		hypoxic			2	1	3
YMR118C	SHH3	protein SHH3			hypoxic	hypoxic			aerobic		2	1	3
YBL061C	SKT5	CSD4|CHS4|CAL2			aerobic			hypoxic			1	1	2
YBR169C	SSE2	adenyl-nucleotide exchange factor SSE2			hypoxic	hypoxic		aerobic			2	1	3
YLR452C	SST2	GTPase-activating protein SST2			aerobic			hypoxic			1	1	2
YGR205W	TDA10				hypoxic	hypoxic		aerobic			2	1	3
YLR327C	TMA10	RBF9|SFL2	hypoxic		hypoxic		aerobic				2	1	3
YBR126C	TPS1	alpha,alpha-trehalose-phosphate synthase (UDP-forming) TPS1|TSS1|GLC6|GGS1|FDP1|CIF1|BYP1			hypoxic	hypoxic		aerobic			2	1	3
YMR088C	VBA1				hypoxic	aerobic		hypoxic			2	1	3
YPL019C	VTC3	PHM2			aerobic	hypoxic		hypoxic			2	1	3
YNL160W	YGP1			hypoxic	hypoxic			aerobic			2	1	3
YBL029W					aerobic			hypoxic	hypoxic		2	1	3
YDL124W		aldo-keto reductase superfamily protein		hypoxic	hypoxic			aerobic			2	1	3
YHR097C				hypoxic		hypoxic		aerobic			2	1	3
YHR138C				hypoxic	hypoxic			aerobic			2	1	3
YLR177W						hypoxic	aerobic	hypoxic			2	1	3
YMR206W					hypoxic	hypoxic		aerobic			2	1	3
YMR315W				hypoxic	hypoxic	aerobic					2	1	3
YPR022C						aerobic	hypoxic	hypoxic			2	1	3
YNR016C	ACC1	acetyl-CoA carboxylase ACC1|MTR7|FAS3|ABP2			hypoxic	aerobic		aerobic			1	2	3
YBL015W	ACH1				hypoxic	aerobic	aerobic				1	2	3
YLR304C	ACO1	aconitate hydratase ACO1|GLU1		hypoxic		aerobic		aerobic			1	2	3
YGR286C	BIO2	biotin synthase			hypoxic	aerobic		aerobic			1	2	3
YJR078W	BNA2	dioxygenase BNA2			hypoxic	aerobic		aerobic			1	2	3
YLR003C	CMS1			aerobic	aerobic			hypoxic			1	2	3
YOL052C-A	DDR2	YOL053C-A|DDRA2			hypoxic		aerobic	aerobic			1	2	3
YHR032W	ERC1				aerobic	aerobic		hypoxic			1	2	3
YOR051C	ETT1	NRO1|YOR29-02		aerobic	aerobic			hypoxic			1	2	3
YDR070C	FMP16					hypoxic		aerobic	aerobic		1	2	3
YGR256W	GND2	phosphogluconate dehydrogenase (decarboxylating) GND2			hypoxic	aerobic			aerobic		1	2	3
YDR533C	HSP31			hypoxic		aerobic		aerobic			1	2	3
YNL037C	IDH1	isocitrate dehydrogenase (NAD(+)) IDH1		hypoxic		aerobic	aerobic				1	2	3
YKL085W	MDH1	malate dehydrogenase MDH1		hypoxic		aerobic		aerobic			1	2	3
YLL061W	MMP1	S-methylmethionine permease MMP1			hypoxic		aerobic	aerobic			1	2	3
YGR243W	MPC3	FMP43	hypoxic				aerobic	aerobic			1	2	3
YDL079C	MRK1	putative serine/threonine protein kinase MRK1				hypoxic	aerobic	aerobic			1	2	3
YPR134W	MSS18				hypoxic	aerobic		aerobic			1	2	3
YPL211W	NIP7			aerobic	aerobic						0	2	2
YNL055C	POR1	porin POR1|VDAC|YVDAC1|OMP2			hypoxic	aerobic		aerobic			1	2	3
YOR348C	PUT4	proline permease PUT4	hypoxic					aerobic		aerobic	1	2	3
YER067W	RGI1					hypoxic	aerobic	aerobic			1	2	3
YLR264W	RPS28B	ribosomal 40S subunit protein S28B|S28e|YS27|S33B|S28B|RPS33B			aerobic	aerobic		hypoxic			1	2	3
YHR087W	RTC3	HGI1			hypoxic		aerobic	aerobic			1	2	3
YMR175W	SIP18				hypoxic		aerobic	aerobic			1	2	3
YOL122C	SMF1	divalent metal ion transporter SMF1|SBS1				aerobic		aerobic			0	2	2
YJR045C	SSC1	Hsp70 family ATPase SSC1|mtHSP70|ENS1			hypoxic	aerobic		aerobic			1	2	3
YOR027W	STI1	Hsp90 cochaperone STI1		hypoxic		aerobic		aerobic			1	2	3
YDR536W	STL1	glucose-inactivated glycerol proton symporter STL1			hypoxic	aerobic				aerobic	1	2	3
YJR156C	THI11				hypoxic	aerobic		aerobic			1	2	3
YDR165W	TRM82				aerobic	aerobic		hypoxic			1	2	3
YGR209C	TRX2	thioredoxin TRX2|LMA1			hypoxic		aerobic	aerobic			1	2	3
YNL186W	UBP10	DOT4			aerobic	aerobic		hypoxic			1	2	3
YOR004W	UTP23			aerobic	aerobic			hypoxic			1	2	3
YMR196W					hypoxic		aerobic	aerobic			1	2	3
YNR034W-A					hypoxic		aerobic	aerobic			1	2	3
YPL071C					hypoxic		aerobic	aerobic			1	2	3
YPL276W		FDH2			aerobic	hypoxic			aerobic		1	2	3
YLR153C	ACS2	acetate--CoA ligase ACS2		aerobic		aerobic		aerobic			0	3	3
YMR282C	AEP2	ATP13				aerobic	aerobic	aerobic			0	3	3
YEL052W	AFG1					aerobic	aerobic	aerobic			0	3	3
YLR109W	AHP1	cTPxIII				aerobic	aerobic	aerobic			0	3	3
YGL160W	AIM14	YNO1			aerobic		aerobic	aerobic			0	3	3
YNR019W	ARE2	SAT1		aerobic	aerobic			aerobic			0	3	3
YHL040C	ARN1					aerobic	aerobic	aerobic			0	3	3
YDR101C	ARX1			aerobic	aerobic	aerobic					0	3	3
YNL315C	ATP11					aerobic	aerobic	aerobic			0	3	3
YLR295C	ATP14	F1F0 ATP synthase subunit h				aerobic	aerobic	aerobic			0	3	3
YPR020W	ATP20	F1F0 ATP synthase subunit g			aerobic	aerobic		aerobic			0	3	3
YKL016C	ATP7	F1F0 ATP synthase subunit d				aerobic	aerobic	aerobic			0	3	3
YDR375C	BCS1	bifunctional AAA family ATPase chaperone/translocase BCS1				aerobic	aerobic	aerobic			0	3	3
YPL111W	CAR1	arginase|cargA|LPH15			aerobic	aerobic		aerobic			0	3	3
YBR120C	CBP6					aerobic	aerobic	aerobic			0	3	3
YOR356W	CIR2				aerobic	aerobic		aerobic			0	3	3
YNR041C	COQ2	4-hydroxybenzoate octaprenyltransferase		aerobic		aerobic		aerobic			0	3	3
YHR116W	COX23					aerobic	aerobic	aerobic			0	3	3
YKL096W-A	CWP2	YKL097W-A|LPR1			aerobic			aerobic			0	2	2
YDL178W	DLD2	AIP2			aerobic	aerobic		aerobic			0	3	3
YKL191W	DPH2				aerobic	aerobic	aerobic				0	3	3
YBR177C	EHT1				aerobic	aerobic		aerobic			0	3	3
YOL158C	ENB1	ARN4			aerobic		aerobic	aerobic			0	3	3
YMR049C	ERB1			aerobic	aerobic	aerobic					0	3	3
YMR015C	ERG5	C-22 sterol desaturase|CYP61		aerobic	aerobic			aerobic			0	3	3
YMR220W	ERG8	phosphomevalonate kinase		aerobic	aerobic			aerobic			0	3	3
YOR317W	FAA1	long-chain fatty acid-CoA ligase FAA1			aerobic		aerobic	aerobic			0	3	3
YOR388C	FDH1	formate dehydrogenase (NAD+)				aerobic		aerobic	aerobic		0	3	3
YJL033W	HCA4	RNA-dependent ATPase HCA4|ECM24|DBP4		aerobic	aerobic	aerobic					0	3	3
YPR193C	HPA2	KAT10					aerobic	aerobic		aerobic	0	3	3
YOL023W	IFM1	translation initiation factor 2				aerobic	aerobic	aerobic			0	3	3
YDL181W	INH1					aerobic	aerobic	aerobic			0	3	3
YPL263C	KEL3					aerobic	aerobic	aerobic			0	3	3
YOR171C	LCB4	sphinganine kinase LCB4			aerobic		aerobic	aerobic			0	3	3
YGL099W	LSG1	putative GTPase LSG1|KRE35		aerobic	aerobic	aerobic					0	3	3
YDL182W	LYS20	homocitrate synthase LYS20			aerobic	aerobic		aerobic			0	3	3
YDR060W	MAK21	NOC1		aerobic	aerobic	aerobic					0	3	3
YLR163C	MAS1	MIF1				aerobic	aerobic	aerobic			0	3	3
YHR024C	MAS2	MIF2				aerobic	aerobic	aerobic			0	3	3
YBR185C	MBA1					aerobic	aerobic	aerobic			0	3	3
YKL150W	MCR1					aerobic	aerobic	aerobic			0	3	3
YNL173C	MDG1				aerobic		aerobic	aerobic			0	3	3
YOL027C	MDM38	MKH1				aerobic	aerobic	aerobic			0	3	3
YJL112W	MDV1	NET2|GAG3|FIS2				aerobic	aerobic	aerobic			0	3	3
YPL023C	MET12	methylenetetrahydrofolate reductase (NAD(P)H) MET12				aerobic	aerobic	aerobic			0	3	3
YBR213W	MET8	bifunctional precorrin-2 dehydrogenase/sirohydrochlorin ferrochelatase MET8			aerobic		aerobic	aerobic			0	3	3
YBR084W	MIS1	trifunctional formate-tetrahydrofolate ligase/methenyltetrahydrofolate cyclohydrolase/methylenetetrahydrofolate dehydrogenase MIS1			aerobic		aerobic	aerobic			0	3	3
YGL068W	MNP1	mitochondrial nucleoid protein MNP1				aerobic	aerobic	aerobic			0	3	3
YGL143C	MRF1					aerobic	aerobic	aerobic			0	3	3
YDR116C	MRPL1	mitochondrial 54S ribosomal protein MRPL1				aerobic	aerobic	aerobic			0	3	3
YNL185C	MRPL19	mitochondrial 54S ribosomal protein YmL19|YmL19				aerobic	aerobic	aerobic			0	3	3
YMR024W	MRPL3	mitochondrial 54S ribosomal protein YmL3|YmL3				aerobic	aerobic	aerobic			0	3	3
YDR322W	MRPL35	mitochondrial 54S ribosomal protein YmL35|YmL35				aerobic	aerobic	aerobic			0	3	3
YBR122C	MRPL36	mitochondrial 54S ribosomal protein YmL36|YmL36				aerobic	aerobic	aerobic			0	3	3
YHR147C	MRPL6	mitochondrial 54S ribosomal protein YmL16|YmL16				aerobic	aerobic	aerobic			0	3	3
YDR237W	MRPL7	mitochondrial 54S ribosomal protein YmL7/YmL5|YmL7|YmL5				aerobic	aerobic	aerobic			0	3	3
YJL063C	MRPL8	mitochondrial 54S ribosomal protein YmL8|YmL8|HRD238				aerobic	aerobic	aerobic			0	3	3
YGR165W	MRPS35	mitochondrial 37S ribosomal protein MRPS35				aerobic	aerobic	aerobic			0	3	3
YBR146W	MRPS9	mitochondrial 37S ribosomal protein MRPS9				aerobic	aerobic	aerobic			0	3	3
YDR194C	MSS116					aerobic	aerobic	aerobic			0	3	3
YGR055W	MUP1					aerobic	aerobic	aerobic			0	3	3
YLR382C	NAM2	leucine--tRNA ligase NAM2|LeuRS|MSL1				aerobic	aerobic	aerobic			0	3	3
YNL137C	NAM9	mitochondrial 37S ribosomal protein NAM9|MNA6				aerobic	aerobic	aerobic			0	3	3
YPR149W	NCE102	NCE2			aerobic		aerobic	aerobic			0	3	3
YML120C	NDI1	NADH-ubiquinone reductase (H(+)-translocating) NDI1				aerobic	aerobic	aerobic			0	3	3
YHR170W	NMD3	ribosome-binding protein NMD3|SRC5		aerobic	aerobic	aerobic					0	3	3
YGR103W	NOP7	YPH1		aerobic	aerobic	aerobic					0	3	3
YDR043C	NRG1	transcriptional regulator NRG1			aerobic	aerobic		aerobic			0	3	3
YER006W	NUG1	RNA-binding GTPase NUG1		aerobic	aerobic	aerobic					0	3	3
YDR538W	PAD1	phenylacrylic acid decarboxylase PAD1|POF1		aerobic	aerobic			aerobic			0	3	3
YOR153W	PDR5	ATP-binding cassette multidrug transporter PDR5|STS1|YDR1|LEM1				aerobic	aerobic	aerobic			0	3	3
YKR046C	PET10			aerobic	aerobic	aerobic					0	3	3
YMR267W	PPA2	inorganic diphosphatase PPA2|IPP2				aerobic	aerobic	aerobic			0	3	3
YGR123C	PPT1			aerobic	aerobic			aerobic			0	3	3
YKR013W	PRY2	YFW12			aerobic	aerobic		aerobic			0	3	3
YDR505C	PSP1	GIN5				aerobic	aerobic	aerobic			0	3	3
YHR037W	PUT2	1-pyrroline-5-carboxylate dehydrogenase				aerobic	aerobic	aerobic			0	3	3
YLR196W	PWP1			aerobic	aerobic	aerobic					0	3	3
YHR001W-A	QCR10	ubiquinol--cytochrome-c reductase subunit 10			aerobic	aerobic		aerobic			0	3	3
YLR009W	RLP24			aerobic	aerobic	aerobic					0	3	3
YEL050C	RML2	mitochondrial 54S ribosomal protein RML2				aerobic	aerobic	aerobic			0	3	3
YJL148W	RPA34	DNA-directed RNA polymerase I subunit RPA34|CST21|A34.5		aerobic	aerobic	aerobic					0	3	3
YDR083W	RRP8			aerobic	aerobic	aerobic					0	3	3
YHR056C	RSC30				aerobic	aerobic		aerobic			0	3	3
YDR041W	RSM10	mitochondrial 37S ribosomal protein RSM10				aerobic	aerobic	aerobic			0	3	3
YJR101W	RSM26	mitochondrial 37S ribosomal protein RSM26				aerobic	aerobic	aerobic			0	3	3
YDR494W	RSM28	mitochondrial 37S ribosomal protein RSM28				aerobic	aerobic	aerobic			0	3	3
YJR113C	RSM7	mitochondrial 37S ribosomal protein RSM7				aerobic	aerobic	aerobic			0	3	3
YDR511W	SDH7	ACN9				aerobic	aerobic	aerobic			0	3	3
YOR154W	SLP1				aerobic		aerobic	aerobic			0	3	3
YNR015W	SMM1	DUS2			aerobic		aerobic	aerobic			0	3	3
YFL059W	SNZ3	pyridoxine biosynthesis protein SNZ3				aerobic	aerobic	aerobic			0	3	3
YJR104C	SOD1	superoxide dismutase SOD1|CRS4				aerobic	aerobic	aerobic			0	3	3
YKL086W	SRX1				aerobic	aerobic		aerobic			0	3	3
YPR151C	SUE1				aerobic	aerobic			aerobic		0	3	3
YML052W	SUR7				aerobic		aerobic	aerobic			0	3	3
YDL063C	SYO1			aerobic	aerobic	aerobic					0	3	3
YBR044C	TCM62					aerobic	aerobic	aerobic			0	3	3
YEL020W-A	TIM9	protein transporter TIM9			aerobic		aerobic	aerobic			0	3	3
YOR273C	TPO4				aerobic		aerobic	aerobic			0	3	3
YDR120C	TRM1			aerobic	aerobic	aerobic					0	3	3
YOR187W	TUF1	translation elongation factor Tu|tufM				aerobic	aerobic	aerobic			0	3	3
YJL048C	UBX6	CUI2			aerobic		aerobic	aerobic			0	3	3
YLR168C	UPS2	GEP1|AIM30|MSF1|MSF1'				aerobic	aerobic	aerobic			0	3	3
YKL216W	URA1	dihydroorotate dehydrogenase		aerobic	aerobic	aerobic					0	3	3
YBL039C	URA7	CTP synthase URA7		aerobic	aerobic	aerobic					0	3	3
YLL012W	YEH1			aerobic	aerobic			aerobic			0	3	3
YPL201C	YIG1				aerobic	aerobic			aerobic		0	3	3
YBR242W				aerobic	aerobic			aerobic			0	3	3
YER053C-A					aerobic		aerobic	aerobic			0	3	3
YHR054C					aerobic	aerobic		aerobic			0	3	3
YIR035C		sepiapterin reductase family protein			aerobic		aerobic	aerobic			0	3	3
YLR108C					aerobic		aerobic	aerobic			0	3	3
YCR107W	AAD3			hypoxic				hypoxic			2	0	2
YAL054C	ACS1	acetate--CoA ligase 1|FUN44		hypoxic	hypoxic						2	0	2
YFL039C	ACT1	actin|ABY1|END7			hypoxic			hypoxic			2	0	2
YMR184W	ADD37				hypoxic			hypoxic			2	0	2
YOL086C	ADH1	alcohol dehydrogenase ADH1|ADC1				hypoxic		hypoxic			2	0	2
YGL256W	ADH4	alcohol dehydrogenase ADH4|ZRG5|NRC465				hypoxic		hypoxic			2	0	2
YIL087C	AIM19	LRC2			hypoxic	hypoxic					2	0	2
YOR335C	ALA1	alanine--tRNA ligase|CDC64				hypoxic		hypoxic			2	0	2
YMR170C	ALD2	aldehyde dehydrogenase (NAD(+)) ALD2	hypoxic		hypoxic						2	0	2
YGL021W	ALK1	protein kinase ALK1	hypoxic					hypoxic			2	0	2
YDR111C	ALT2	alanine transaminase ALT2				hypoxic		hypoxic			2	0	2
YCL050C	APA1	DTP1				hypoxic		hypoxic			2	0	2
YOR058C	ASE1	YOR29-09					hypoxic	hypoxic			2	0	2
YOL082W	ATG19	CVT19		hypoxic		hypoxic					2	0	2
YJL185C	ATG36			hypoxic	hypoxic						2	0	2
YPR026W	ATH1	alpha,alpha-trehalase ATH1			hypoxic	hypoxic					2	0	2
Q0110	BI2	cytochrome b mRNA maturase bI2					hypoxic	hypoxic			2	0	2
YPL084W	BRO1	NPI3|ASI6|VPS31|LPF2					hypoxic	hypoxic			2	0	2
YDR275W	BSC2				hypoxic	hypoxic					2	0	2
YMR038C	CCS1	LYS7|CCS				hypoxic		hypoxic			2	0	2
YAL038W	CDC19	pyruvate kinase CDC19|PYK1			hypoxic	hypoxic					2	0	2
YCR094W	CDC50	aminophospholipid translocase regulatory protein CDC50				hypoxic		hypoxic			2	0	2
YLR133W	CKI1	bifunctional choline kinase/ethanolamine kinase CKI1			hypoxic			hypoxic			2	0	2
YGR108W	CLB1	B-type cyclin CLB1|SCB1					hypoxic	hypoxic			2	0	2
YLR201C	COQ9	FMP53				hypoxic		hypoxic			2	0	2
YML132W	COS3			hypoxic	hypoxic						2	0	2
YJR161C	COS5			hypoxic	hypoxic						2	0	2
YGR295C	COS6			hypoxic	hypoxic						2	0	2
YDL248W	COS7			hypoxic	hypoxic						2	0	2
YKL219W	COS9			hypoxic	hypoxic						2	0	2
YDR223W	CRF1			hypoxic	hypoxic						2	0	2
YLR241W	CSC1				hypoxic			hypoxic			2	0	2
YOR042W	CUE5				hypoxic			hypoxic			2	0	2
YHR055C	CUP1-2	metallothionein CUP1|CUP1	hypoxic					hypoxic			2	0	2
YLR348C	DIC1			hypoxic	hypoxic						2	0	2
YLR437C	DIF1				hypoxic			hypoxic			2	0	2
YHR044C	DOG1						hypoxic	hypoxic			2	0	2
YHR043C	DOG2						hypoxic	hypoxic			2	0	2
YNL327W	EGT2		hypoxic					hypoxic			2	0	2
YDR147W	EKI1	bifunctional choline kinase/ethanolamine kinase EKI1			hypoxic	hypoxic					2	0	2
YGR175C	ERG1	squalene monooxygenase					hypoxic	hypoxic			2	0	2
YNL280C	ERG24	delta(14)-sterol reductase				hypoxic		hypoxic			2	0	2
YML008C	ERG6	sterol 24-C-methyltransferase|VID1|SED6|LIS1|ISE1				hypoxic		hypoxic			2	0	2
YMR246W	FAA4	long-chain fatty acid-CoA ligase FAA4			hypoxic			hypoxic			2	0	2
YKL182W	FAS1	tetrafunctional fatty acid synthase subunit FAS1			hypoxic			hypoxic			2	0	2
YKL060C	FBA1	fructose-bisphosphate aldolase FBA1|LOT1				hypoxic		hypoxic			2	0	2
YGL139W	FLC3	HUF3	hypoxic					hypoxic			2	0	2
YJL161W	FMP33			hypoxic	hypoxic						2	0	2
YMR020W	FMS1	polyamine oxidase			hypoxic			hypoxic			2	0	2
YBL013W	FMT1					hypoxic		hypoxic			2	0	2
YMR215W	GAS3					hypoxic		hypoxic			2	0	2
YER136W	GDI1	SEC19				hypoxic		hypoxic			2	0	2
YOR164C	GET4	ENV8				hypoxic		hypoxic			2	0	2
YDL022W	GPD1	glycerol-3-phosphate dehydrogenase (NAD(+)) GPD1|OSR5|OSG1|HOR1|DAR1		hypoxic	hypoxic						2	0	2
YHR104W	GRE3	trifunctional aldehyde reductase/xylose reductase/glucose 1-dehydrogenase (NADP(+))		hypoxic	hypoxic						2	0	2
YIR038C	GTT1	bifunctional glutathione transferase/peroxidase		hypoxic		hypoxic					2	0	2
YJL044C	GYP6					hypoxic		hypoxic			2	0	2
YOR176W	HEM15	ferrochelatase HEM15			hypoxic	hypoxic					2	0	2
YLR450W	HMG2	hydroxymethylglutaryl-CoA reductase (NADPH) HMG2			hypoxic			hypoxic			2	0	2
YCR097W	HMRA1	YCR097WB						hypoxic			1	0	1
YEL066W	HPA3				hypoxic			hypoxic			2	0	2
YML058W-A	HUG1				hypoxic			hypoxic			2	0	2
YBR157C	ICS2						hypoxic	hypoxic			2	0	2
YHR046C	INM1	inositol monophosphate 1-phosphatase INM1					hypoxic	hypoxic			2	0	2
YOL015W	IRC10							hypoxic	hypoxic		2	0	2
YPR038W	IRC16				hypoxic	hypoxic					2	0	2
YJL174W	KRE9						hypoxic	hypoxic			2	0	2
YPL053C	KTR6	MNN6				hypoxic		hypoxic			2	0	2
YJL134W	LCB3	sphinganine kinase LCB3|YSR2|LBP1				hypoxic		hypoxic			2	0	2
YMR298W	LIP1	sphingosine N-acyltransferase subunit LIP1				hypoxic		hypoxic			2	0	2
YJL038C	LOH1	OSW4		hypoxic				hypoxic			2	0	2
YDL240W	LRG1					hypoxic		hypoxic			2	0	2
YIR034C	LYS1	saccharopine dehydrogenase (NAD+, L-lysine-forming)		hypoxic				hypoxic			2	0	2
YDR034C	LYS14							hypoxic			1	0	1
YKL029C	MAE1	malate dehydrogenase (oxaloacetate-decarboxylating)					hypoxic	hypoxic			2	0	2
YKL221W	MCH2				hypoxic			hypoxic			2	0	2
YLR188W	MDL1	ATP-binding cassette permease MDL1			hypoxic	hypoxic					2	0	2
YKL001C	MET14	adenylyl-sulfate kinase			hypoxic			hypoxic			2	0	2
YIR017C	MET28				hypoxic			hypoxic			2	0	2
YPL038W	MET31						hypoxic	hypoxic			2	0	2
YIR033W	MGA2				hypoxic			hypoxic			2	0	2
YMR177W	MMT1	MFT1				hypoxic		hypoxic			2	0	2
YGL257C	MNT2					hypoxic		hypoxic			2	0	2
YOR177C	MPC54				hypoxic			hypoxic			2	0	2
YDR097C	MSH6	PMS6|mismatch repair ATPase MSH6|PMS3					hypoxic	hypoxic			2	0	2
YKL062W	MSN4	stress-responsive transcriptional activator MSN4		hypoxic				hypoxic			2	0	2
YGL051W	MST27	DUP240 family protein MST27					hypoxic	hypoxic			2	0	2
YHR004C	NEM1	Nem1-Spo7 phosphatase catalytic subunit NEM1			hypoxic			hypoxic			2	0	2
YDL019C	OSH2	oxysterol-binding protein related protein OSH2		hypoxic				hypoxic			2	0	2
YKR003W	OSH6	oxysterol-binding protein OSH6			hypoxic			hypoxic			2	0	2
YJR051W	OSM1	FRDS2			hypoxic			hypoxic			2	0	2
YIL145C	PAN6	pantoate--beta-alanine ligase PAN6			hypoxic			hypoxic			2	0	2
YOR328W	PDR10	ATP-binding cassette multidrug transporter PDR10			hypoxic			hypoxic			2	0	2
YGR004W	PEX31				hypoxic			hypoxic			2	0	2
YBR196C	PGI1	glucose-6-phosphate isomerase|CDC30				hypoxic		hypoxic			2	0	2
YER037W	PHM8				hypoxic			hypoxic			2	0	2
YPR154W	PIN3	LSB2			hypoxic			hypoxic			2	0	2
YDR490C	PKH1	serine/threonine protein kinase PKH1			hypoxic			hypoxic			2	0	2
YMR278W	PRM15	PGM3|phosphoribomutase PRM15					hypoxic	hypoxic			2	0	2
YPL156C	PRM4	pheromone-regulated protein PRM4				hypoxic		hypoxic			2	0	2
YIL117C	PRM5	pheromone-regulated protein PRM5		hypoxic				hypoxic			2	0	2
YBR125C	PTC4	type 2C protein phosphatase PTC4|GCT1			hypoxic			hypoxic			2	0	2
YPL153C	RAD53	serine/threonine/tyrosine protein kinase RAD53|SPK1|MEC2|LSD1					hypoxic	hypoxic			2	0	2
YOR285W	RDL1			hypoxic	hypoxic						2	0	2
YGL144C	ROG1	putative lipase ROG1			hypoxic			hypoxic			2	0	2
YDR303C	RSC3					hypoxic		hypoxic			2	0	2
YGR213C	RTA1				hypoxic			hypoxic			2	0	2
YGR279C	SCW4				hypoxic			hypoxic			2	0	2
YPR198W	SGE1	NOR1			hypoxic			hypoxic			2	0	2
YOR137C	SIA1						hypoxic	hypoxic			2	0	2
YJL089W	SIP4				hypoxic			hypoxic			2	0	2
YML058W	SML1	ribonucleotide reductase inhibiting protein SML1								hypoxic	1	0	1
YDL133W	SRF1					hypoxic		hypoxic			2	0	2
YKR091W	SRL3	DNA-binding protein SRL3|WHI7			hypoxic			hypoxic			2	0	2
YOR212W	STE4	HMD2				hypoxic		hypoxic			2	0	2
YGL162W	SUT1							hypoxic	hypoxic		2	0	2
YKL140W	TGL1	YKL5				hypoxic		hypoxic			2	0	2
YGL179C	TOS3	serine/threonine protein kinase TOS3			hypoxic			hypoxic			2	0	2
YJL164C	TPK1	cAMP-dependent protein kinase catalytic subunit TPK1|SRA3|PKA1		hypoxic	hypoxic						2	0	2
YMR261C	TPS3			hypoxic		hypoxic					2	0	2
YDR453C	TSA2	thioredoxin peroxidase TSA2|cTPxII			hypoxic	hypoxic					2	0	2
YDR100W	TVP15			hypoxic		hypoxic					2	0	2
YMR071C	TVP18				hypoxic	hypoxic					2	0	2
YAR027W	UIP3	DUP240 family protein UIP3				hypoxic		hypoxic			2	0	2
YOR332W	VMA4	H(+)-transporting V1 sector ATPase subunit E				hypoxic		hypoxic			2	0	2
YLR447C	VMA6	H(+)-transporting V0 sector ATPase subunit d				hypoxic		hypoxic			2	0	2
YGR141W	VPS62			hypoxic	hypoxic						2	0	2
YGL104C	VPS73				hypoxic			hypoxic			2	0	2
YMR197C	VTI1					hypoxic		hypoxic			2	0	2
YHL028W	WSC4	YFW1|YHC8					hypoxic	hypoxic			2	0	2
YHR048W	YHK8				hypoxic					hypoxic	2	0	2
YKL067W	YNK1	nucleoside diphosphate kinase|NDK1		hypoxic	hypoxic						2	0	2
YKL100C	YPF1			hypoxic		hypoxic					2	0	2
YDR368W	YPR1	trifunctional aldehyde reductase/carbonyl reductase (NADPH)/glucose 1-dehydrogenase (NADP(+)) YPR1		hypoxic	hypoxic						2	0	2
YLR120C	YPS1	YAP3			hypoxic			hypoxic			2	0	2
YIR039C	YPS6			hypoxic	hypoxic						2	0	2
YGL255W	ZRT1	high-affinity Zn(2+) transporter ZRT1				hypoxic		hypoxic			2	0	2
YAR029W		DUP240 family protein					hypoxic	hypoxic			2	0	2
YBR053C				hypoxic	hypoxic						2	0	2
YBR139W		carboxypeptidase C		hypoxic	hypoxic						2	0	2
YBR285W					hypoxic	hypoxic					2	0	2
YCR102C					hypoxic			hypoxic			2	0	2
YDL023C		SRF4		hypoxic	hypoxic						2	0	2
YDL187C					hypoxic	hypoxic					2	0	2
YDR056C					hypoxic			hypoxic			2	0	2
YDR124W					hypoxic			hypoxic			2	0	2
YDR154C				hypoxic	hypoxic						2	0	2
YDR186C					hypoxic	hypoxic					2	0	2
YFR016C					hypoxic			hypoxic			2	0	2
YGR293C				hypoxic		hypoxic					2	0	2
YHL026C							hypoxic	hypoxic			2	0	2
YHL042W					hypoxic				hypoxic		2	0	2
YHR210C		aldose 1-epimerase superfamily protein							hypoxic		1	0	1
YIL175W					hypoxic	hypoxic					2	0	2
YJR096W		aldo-keto reductase superfamily protein			hypoxic	hypoxic					2	0	2
YJR124C						hypoxic		hypoxic			2	0	2
YKL151C		NADHX dehydratase		hypoxic	hypoxic						2	0	2
YLR149C			hypoxic		hypoxic						2	0	2
YMR181C					hypoxic			hypoxic			2	0	2
YMR252C								hypoxic		hypoxic	2	0	2
YNL320W					hypoxic	hypoxic					2	0	2
YNR073C		putative mannitol dehydrogenase		hypoxic	hypoxic						2	0	2
YOL075C							hypoxic	hypoxic			2	0	2
YOR012W							hypoxic	hypoxic			2	0	2
YOR022C		putative carboxylic ester hydrolase					hypoxic	hypoxic			2	0	2
YPL109C							hypoxic	hypoxic			2	0	2
YPR015C					hypoxic			hypoxic			2	0	2
YPR114W					hypoxic			hypoxic			2	0	2
YGR037C	ACB1	long-chain fatty acid transporter ACB1			hypoxic			aerobic			1	1	2
YOR374W	ALD4	aldehyde dehydrogenase (NADP(+)) ALD4|ALDH2|ALD7		hypoxic				aerobic			1	1	2
YBL009W	ALK2	protein kinase ALK2			aerobic	hypoxic					1	1	2
YOL130W	ALR1	Mg(2+) transporter ALR1|SWC3			aerobic			hypoxic			1	1	2
YDR530C	APA2				hypoxic		aerobic				1	1	2
YNL065W	AQR1					aerobic		hypoxic			1	1	2
YBR149W	ARA1	D-arabinose 1-dehydrogenase (NAD(P)(+)) ARA1			hypoxic			aerobic			1	1	2
YOL058W	ARG1	argininosuccinate synthase|ARG10				aerobic		hypoxic			1	1	2
YOL140W	ARG8	acetylornithine transaminase				aerobic		hypoxic			1	1	2
YJL115W	ASF1	nucleosome assembly factor ASF1|CIA1				aerobic		hypoxic			1	1	2
YKL052C	ASK1				hypoxic			aerobic			1	1	2
YPR145W	ASN1	asparagine synthase (glutamine-hydrolyzing) 1				aerobic					0	1	1
YBL078C	ATG8	ubiquitin-like protein ATG8|AUT7|CVT5|APG8	hypoxic					aerobic			1	1	2
YHR208W	BAT1	branched-chain-amino-acid transaminase BAT1|TWT1|ECA39			hypoxic	aerobic					1	1	2
YLR399C	BDF1	chromatin-binding protein BDF1				aerobic		hypoxic			1	1	2
YMR280C	CAT8	DNA-binding transcription factor CAT8|MSP8|DIL1	hypoxic					aerobic			1	1	2
YOR028C	CIN5	YAP4|HAL6			aerobic	hypoxic					1	1	2
YNR001C	CIT1	citrate (Si)-synthase CIT1|LYS6|CS1		hypoxic		aerobic					1	1	2
YLR218C	COA4	CMC3			hypoxic			aerobic			1	1	2
YMR244C-A	COA6				hypoxic			aerobic			1	1	2
YER130C	COM2					aerobic		hypoxic			1	1	2
YOR303W	CPA1	carbamoyl-phosphate synthase (glutamine-hydrolyzing) CPA1				hypoxic		aerobic			1	1	2
YLR216C	CPR6	peptidylprolyl isomerase CPR6|CYP40		hypoxic		aerobic					1	1	2
YOR100C	CRC1				aerobic			hypoxic			1	1	2
YCR086W	CSM1					hypoxic		aerobic			1	1	2
YPL181W	CTI6	RXT1			hypoxic			aerobic			1	1	2
YPL170W	DAP1				hypoxic			aerobic			1	1	2
YKR024C	DBP7		hypoxic		aerobic						1	1	2
YLR276C	DBP9				aerobic			hypoxic			1	1	2
YLR129W	DIP2	UTP12			aerobic			hypoxic			1	1	2
YLR143W	DPH6					aerobic		hypoxic			1	1	2
YKR076W	ECM4	GTO2			hypoxic			aerobic			1	1	2
YHL039W	EFM1					aerobic		hypoxic			1	1	2
YNL313C	EMW1				aerobic			hypoxic			1	1	2
YHR190W	ERG9	bifunctional farnesyl-diphosphate farnesyltransferase/squalene synthase				hypoxic		aerobic			1	1	2
YML130C	ERO1					aerobic		hypoxic			1	1	2
YOR393W	ERR1	phosphopyruvate hydratase ERR1			hypoxic			aerobic			1	1	2
YPL281C	ERR2	phosphopyruvate hydratase ERR2			hypoxic			aerobic			1	1	2
YMR323W	ERR3	phosphopyruvate hydratase ERR3			hypoxic			aerobic			1	1	2
YNL125C	ESBP6	MCH3				hypoxic		aerobic			1	1	2
YDR365C	ESF1			aerobic	hypoxic						1	1	2
YDR021W	FAL1	ATP-dependent RNA helicase FAL1			aerobic			hypoxic			1	1	2
YLR051C	FCF2			aerobic				hypoxic			1	1	2
YOR382W	FIT2			hypoxic		aerobic					1	1	2
YAL019W	FUN30	DNA-dependent ATPase FUN30				aerobic		hypoxic			1	1	2
YKR039W	GAP1	amino acid permease GAP1			hypoxic					aerobic	1	1	2
YOR260W	GCD1	TRA3				aerobic		hypoxic			1	1	2
YPR184W	GDB1	bifunctional 4-alpha-glucanotransferase/amylo-alpha-1,6-glucosidase			hypoxic			aerobic			1	1	2
YOR375C	GDH1	glutamate dehydrogenase (NADP(+)) GDH1|DHE4|GDHA|GDH-A|URE1				aerobic		hypoxic			1	1	2
YDR309C	GIC2			hypoxic	aerobic						1	1	2
YER054C	GIP2					hypoxic		aerobic			1	1	2
YHR183W	GND1	phosphogluconate dehydrogenase (decarboxylating) GND1			hypoxic	aerobic					1	1	2
YGR187C	HGH1			aerobic				hypoxic			1	1	2
YER052C	HOM3	aspartate kinase|THR3|SIL4|BOR1				aerobic		hypoxic			1	1	2
YBR133C	HSL7					aerobic		hypoxic			1	1	2
YPL280W	HSP32				hypoxic			aerobic			1	1	2
YDR171W	HSP42				hypoxic			aerobic			1	1	2
YBL002W	HTB2	histone H2B		aerobic		hypoxic					1	1	2
YHR092C	HXT4	hexose transporter HXT4|RAG1|LGT1			aerobic			hypoxic			1	1	2
YHR096C	HXT5	hexose transporter HXT5			hypoxic				aerobic		1	1	2
YML056C	IMD4	IMP dehydrogenase IMD4				aerobic		hypoxic			1	1	2
YJL082W	IML2					aerobic		hypoxic			1	1	2
YJL153C	INO1	inositol-3-phosphate synthase INO1|APR1			hypoxic			aerobic			1	1	2
YOR135C	IRC14			hypoxic		aerobic					1	1	2
YOR226C	ISU2	putative iron-binding protein ISU2|NUA2				aerobic				hypoxic	1	1	2
YOL002C	IZH2	PHO36			hypoxic			aerobic			1	1	2
YKL217W	JEN1		hypoxic			aerobic					1	1	2
YCR091W	KIN82	putative serine/threonine protein kinase KIN82|FPK2				hypoxic		aerobic			1	1	2
YCL018W	LEU2	3-isopropylmalate dehydrogenase				aerobic		hypoxic			1	1	2
YGR244C	LSC2	succinate--CoA ligase (GDP-forming) subunit beta			hypoxic			aerobic			1	1	2
YBR115C	LYS2	L-aminoadipate-semialdehyde dehydrogenase				aerobic		hypoxic			1	1	2
YHR194W	MDM31					hypoxic		aerobic			1	1	2
YPL121C	MEI5	LPH6				hypoxic		aerobic			1	1	2
YLR303W	MET17	bifunctional cysteine synthase/O-acetylhomoserine aminocarboxypropyltransferase MET17|MET25|MET15				aerobic		hypoxic			1	1	2
YCL044C	MGR1					aerobic		hypoxic			1	1	2
YJR008W	MHO1				hypoxic			aerobic			1	1	2
YKL195W	MIA40	TIM40|FMP15			hypoxic			aerobic			1	1	2
YPL184C	MRN1	PTR69				aerobic		hypoxic			1	1	2
YKL142W	MRP8	YKL3		hypoxic				aerobic			1	1	2
YPL226W	NEW1				aerobic			hypoxic			1	1	2
YLR195C	NMT1	glycylpeptide N-tetradecanoyltransferase NMT1|CDC72				aerobic		hypoxic			1	1	2
YGR043C	NQM1	sedoheptulose-7-phosphate:D-glyceraldehyde-3-phosphate transaldolase NQM1			hypoxic			aerobic			1	1	2
YKL120W	OAC1					aerobic		hypoxic			1	1	2
YJR073C	OPI3	bifunctional phosphatidyl-N-methylethanolamine N-methyltransferase/phosphatidyl-N-dimethylethanolamine N-methyltransferase|PEM2			hypoxic	aerobic					1	1	2
YLR350W	ORM2				hypoxic	aerobic					1	1	2
YOR130C	ORT1	ARG11				aerobic		hypoxic			1	1	2
YPL196W	OXR1				hypoxic			aerobic			1	1	2
YMR174C	PAI3	IA3			hypoxic			aerobic			1	1	2
YNL015W	PBI2	IB2|I2B|LMA1			hypoxic			aerobic			1	1	2
YOR036W	PEP12	SNAP receptor PEP12|VPT13|VPS6|VPL6			hypoxic			aerobic			1	1	2
YGR240C	PFK1	6-phosphofructokinase subunit alpha				aerobic		hypoxic			1	1	2
YKL043W	PHD1			hypoxic		aerobic					1	1	2
YAR071W	PHO11	acid phosphatase PHO11			aerobic			hypoxic			1	1	2
YHR215W	PHO12	acid phosphatase PHO12|PHO10			aerobic			hypoxic			1	1	2
YLR273C	PIG1	protein phosphatase regulator PIG1			hypoxic			aerobic			1	1	2
YKL128C	PMU1					aerobic		hypoxic			1	1	2
YEL055C	POL5				aerobic			hypoxic			1	1	2
YDR075W	PPH3	phosphoprotein phosphatase PP4 catalytic subunit PPH3		aerobic				hypoxic			1	1	2
YMR297W	PRC1	CPY1|carboxypeptidase C PRC1|CPY|LBC1			hypoxic			aerobic			1	1	2
YDR527W	RBA50				aerobic			hypoxic			1	1	2
YOL080C	REX4			aerobic				hypoxic			1	1	2
YNL180C	RHO5	Rho family GTPase RHO5|YNS0		hypoxic				aerobic			1	1	2
YPL089C	RLM1					aerobic		hypoxic			1	1	2
YPR190C	RPC82	RPC80|RPC3		aerobic				hypoxic			1	1	2
YHR088W	RPF1			aerobic				hypoxic			1	1	2
YHR062C	RPP1				aerobic			hypoxic			1	1	2
YER131W	RPS26B	ribosomal 40S subunit protein S26B|S26e|S26B			aerobic						0	1	1
YHR069C	RRP4					aerobic		hypoxic			1	1	2
YPR137W	RRP9				aerobic			hypoxic			1	1	2
YNR037C	RSM19	mitochondrial 37S ribosomal protein RSM19			hypoxic			aerobic			1	1	2
YBR147W	RTC2	YPQ3|RRT11		hypoxic		aerobic					1	1	2
YLR022C	SDO1	guanine nucleotide exchange factor SDO1			aerobic			hypoxic			1	1	2
YGL056C	SDS23					aerobic		hypoxic			1	1	2
YAR008W	SEN34	tRNA splicing endonuclease subunit SEN34|FUN4			aerobic			hypoxic			1	1	2
YGL066W	SGF73	SCA7				aerobic		hypoxic			1	1	2
YGR197C	SNG1				hypoxic			aerobic			1	1	2
YMR322C	SNO4	HSP34			hypoxic			aerobic			1	1	2
YGR236C	SPG1				hypoxic				aerobic		1	1	2
YKR092C	SRP40				aerobic			hypoxic			1	1	2
YDL130W-A	STF1	AIS2			hypoxic			aerobic			1	1	2
YIL162W	SUC2	beta-fructofuranosidase SUC2						aerobic			0	1	1
YDR260C	SWM1	APC13		aerobic				hypoxic			1	1	2
YKL027W	TCD2					aerobic		hypoxic			1	1	2
YBR118W	TEF2	translation elongation factor EF-1 alpha|eEF1A|EF-1 alpha			hypoxic			aerobic			1	1	2
YNL332W	THI12				hypoxic			aerobic			1	1	2
YDL244W	THI13				hypoxic			aerobic			1	1	2
YPL258C	THI21	bifunctional hydroxymethylpyrimidine kinase/phosphomethylpyrimidine kinase		hypoxic				aerobic			1	1	2
YFL058W	THI5				hypoxic			aerobic			1	1	2
YMR146C	TIF34	translation initiation factor eIF3 subunit i				aerobic		hypoxic			1	1	2
YJL143W	TIM17	protein transporter TIM17|SMS1|MPI2|MIM17			hypoxic	aerobic					1	1	2
YBR117C	TKL2	transketolase TKL2			hypoxic			aerobic			1	1	2
YER049W	TPA1				aerobic			hypoxic			1	1	2
YGL186C	TPN1				hypoxic	aerobic					1	1	2
YDL112W	TRM3				aerobic			hypoxic			1	1	2
YPL030W	TRM44					aerobic		hypoxic			1	1	2
YBR061C	TRM7				aerobic			hypoxic			1	1	2
YLL039C	UBI4	ubiquitin|UB14|SCD2			hypoxic			aerobic			1	1	2
YDL169C	UGX2				hypoxic			aerobic			1	1	2
YLR420W	URA4	dihydroorotase		aerobic				hypoxic			1	1	2
YJR041C	URB2	NPA2		aerobic				hypoxic			1	1	2
YBL004W	UTP20				aerobic	hypoxic					1	1	2
YNL054W	VAC7					aerobic		hypoxic			1	1	2
YOL097C	WRS1	tryptophan--tRNA ligase WRS1|HRE342				aerobic		hypoxic			1	1	2
YFL010C	WWM1				hypoxic	aerobic					1	1	2
YPL087W	YDC1	alkaline dihydroceramidase			hypoxic			aerobic			1	1	2
YLR121C	YPS3	YPS4			hypoxic	aerobic					1	1	2
YGL164C	YRB30				hypoxic	aerobic					1	1	2
YHR016C	YSC84	LSB4		hypoxic				aerobic			1	1	2
YBR085C-A					hypoxic		aerobic				1	1	2
YCL042W				hypoxic				aerobic			1	1	2
YDR161W					aerobic			hypoxic			1	1	2
YEL057C					hypoxic	aerobic					1	1	2
YEL073C							aerobic	hypoxic			1	1	2
YER079W			hypoxic					aerobic			1	1	2
YGR035C					aerobic					hypoxic	1	1	2
YHR140W					aerobic			hypoxic			1	1	2
YIL108W		putative metalloendopeptidase				aerobic		hypoxic			1	1	2
YKR070W					hypoxic	aerobic					1	1	2
YLR194C					hypoxic	aerobic					1	1	2
YLR287C						aerobic		hypoxic			1	1	2
YMR253C						hypoxic		aerobic			1	1	2
YNL115C				hypoxic				aerobic			1	1	2
YNL217W		putative serine/threonine-protein phosphatase		aerobic				hypoxic			1	1	2
YPR148C					hypoxic	aerobic					1	1	2
YNL141W	AAH1	adenine deaminase		aerobic	aerobic						0	2	2
YNL220W	ADE12	adenylosuccinate synthase|BRA9				aerobic		aerobic			0	2	2
YJR105W	ADO1	adenosine kinase		aerobic		aerobic					0	2	2
YDR216W	ADR1	DNA-binding transcription factor ADR1			aerobic			aerobic			0	2	2
YOR023C	AHC1					aerobic		aerobic			0	2	2
YER093C-A	AIM11	GEP8					aerobic	aerobic			0	2	2
YJR080C	AIM24	FMP26				aerobic		aerobic			0	2	2
YML050W	AIM32						aerobic	aerobic			0	2	2
YER080W	AIM9	FMP29				aerobic		aerobic			0	2	2
YPR128C	ANT1				aerobic			aerobic			0	2	2
YLL052C	AQY2				aerobic			aerobic			0	2	2
YDR380W	ARO10	phenylpyruvate decarboxylase ARO10						aerobic	aerobic		0	2	2
YGR124W	ASN2	asparagine synthase (glutamine-hydrolyzing) 2				aerobic		aerobic			0	2	2
YLR211C	ATG38					aerobic		aerobic			0	2	2
YBL099W	ATP1	F1F0 ATP synthase subunit alpha				aerobic		aerobic			0	2	2
YPL271W	ATP15	F1F0 ATP synthase subunit epsilon|ATPEPSILON				aerobic		aerobic			0	2	2
YDL004W	ATP16	F1F0 ATP synthase subunit delta				aerobic		aerobic			0	2	2
YDR377W	ATP17	F1F0 ATP synthase subunit f				aerobic		aerobic			0	2	2
YJR121W	ATP2	F1F0 ATP synthase subunit beta				aerobic		aerobic			0	2	2
YMR098C	ATP25	LRC4				aerobic		aerobic			0	2	2
YBR039W	ATP3	F1F0 ATP synthase subunit gamma				aerobic		aerobic			0	2	2
YPL078C	ATP4	F1F0 ATP synthase subunit 4|LPF7				aerobic		aerobic			0	2	2
YDR298C	ATP5	F1F0 ATP synthase subunit 5|OSC1				aerobic		aerobic			0	2	2
YLR063W	BMT6				aerobic	aerobic					0	2	2
YKL088W	CAB3	phosphopantothenoylcysteine decarboxylase complex subunit CAB3				aerobic		aerobic			0	2	2
YKR036C	CAF4					aerobic		aerobic			0	2	2
YLR175W	CBF5	pseudouridine synthase CBF5			aerobic	aerobic					0	2	2
YLR215C	CDC123					aerobic		aerobic			0	2	2
YLR098C	CHA4	SIL3|SIL2					aerobic	aerobic			0	2	2
YHR052W	CIC1	NSA3		aerobic	aerobic						0	2	2
YPR001W	CIT3	citrate (Si)-synthase CIT3						aerobic	aerobic		0	2	2
YGR110W	CLD1				aerobic				aerobic		0	2	2
YBL059C-A	CMC2						aerobic	aerobic			0	2	2
YBR003W	COQ1	trans-hexaprenyltranstransferase				aerobic		aerobic			0	2	2
YML129C	COX14					aerobic		aerobic			0	2	2
YDL067C	COX9	cytochrome c oxidase subunit VIIa						aerobic			0	1	1
YJR109C	CPA2	carbamoyl-phosphate synthase (glutamine-hydrolyzing) CPA2				aerobic		aerobic			0	2	2
YML078W	CPR3	peptidylprolyl isomerase CPR3|CYP3				aerobic		aerobic			0	2	2
YLR213C	CRR1				aerobic			aerobic			0	2	2
YLR394W	CST9	SUMO ligase CST9|ZIP3				aerobic		aerobic			0	2	2
YDR256C	CTA1	catalase A			aerobic				aerobic		0	2	2
YHR109W	CTM1					aerobic		aerobic			0	2	2
YNL155W	CUZ1					aerobic		aerobic			0	2	2
YDR430C	CYM1	MOP112				aerobic		aerobic			0	2	2
YKL087C	CYT2	cytochrome c1 heme lyase CYT2|CC1HL				aerobic		aerobic			0	2	2
YNL112W	DBP2	DEAD-box ATP-dependent RNA helicase DBP2		aerobic	aerobic						0	2	2
YHR169W	DBP8	ATP-dependent RNA helicase DBP8		aerobic	aerobic						0	2	2
YER143W	DDI1	VSM1				aerobic		aerobic			0	2	2
YMR173W	DDR48	DNA damage-responsive protein 48|FSP				aerobic		aerobic			0	2	2
YDR051C	DET1	acid phosphatase DET1		aerobic				aerobic			0	2	2
YKL078W	DHR2			aerobic	aerobic						0	2	2
YDL174C	DLD1					aerobic		aerobic			0	2	2
YIL103W	DPH1	KIF48			aerobic			aerobic			0	2	2
YDR294C	DPL1	sphinganine-1-phosphate aldolase DPL1|BST1				aerobic		aerobic			0	2	2
YKR071C	DRE2				aerobic	aerobic					0	2	2
YMR276W	DSK2					aerobic		aerobic			0	2	2
YML080W	DUS1			aerobic		aerobic					0	2	2
YKL172W	EBP2			aerobic		aerobic					0	2	2
YAL059W	ECM1			aerobic	aerobic						0	2	2
YLR390W	ECM19					aerobic		aerobic			0	2	2
YIL064W	EFM4	SEE1		aerobic	aerobic						0	2	2
YJL196C	ELO1	fatty acid elongase ELO1		aerobic		aerobic					0	2	2
YMR134W	ERG29						aerobic	aerobic			0	2	2
YFL041W	FET5	ferroxidase FET5				aerobic		aerobic			0	2	2
YKR009C	FOX2	bifunctional hydroxyacyl-CoA dehydrogenase/enoyl-CoA hydratase FOX2|POX2						aerobic	aerobic		0	2	2
YLR449W	FPR4	peptidylprolyl isomerase FPR4		aerobic	aerobic						0	2	2
YNR060W	FRE4			aerobic	aerobic						0	2	2
YBR207W	FTH1					aerobic		aerobic			0	2	2
YHR128W	FUR1	uracil phosphoribosyltransferase			aerobic	aerobic					0	2	2
YBL016W	FUS3	mitogen-activated serine/threonine-protein kinase FUS3|DAC2			aerobic	aerobic					0	2	2
YOR178C	GAC1	protein phosphatase regulator GAC1					aerobic	aerobic			0	2	2
YHR089C	GAR1	H/ACA snoRNP pseudouridylase subunit GAR1		aerobic	aerobic						0	2	2
YDL198C	GGC1	SHM1|YHM1				aerobic		aerobic			0	2	2
YOL151W	GRE2	methylglyoxal reductase (NADPH-dependent) GRE2				aerobic		aerobic			0	2	2
YDR513W	GRX2	dithiol glutaredoxin GRX2|TTR1			aerobic			aerobic			0	2	2
YJL101C	GSH1	glutamate--cysteine ligase				aerobic		aerobic			0	2	2
YLR289W	GUF1	GTPase GUF1					aerobic	aerobic			0	2	2
YIL155C	GUT2	glycerol-3-phosphate dehydrogenase				aerobic		aerobic			0	2	2
YPL249C	GYP5						aerobic	aerobic			0	2	2
YKL109W	HAP4	transcription factor HAP4			aerobic	aerobic					0	2	2
YJR140C	HIR3	HPC1				aerobic		aerobic			0	2	2
YMR251W-A	HOR7					aerobic		aerobic			0	2	2
YDR399W	HPT1	hypoxanthine phosphoribosyltransferase|HGPRTase|HPRT|BRA6			aerobic			aerobic			0	2	2
YOR020C	HSP10	CPN10					aerobic	aerobic			0	2	2
YDR343C	HXT6	hexose transporter HXT6			aerobic			aerobic			0	2	2
YDR342C	HXT7	hexose transporter HXT7			aerobic			aerobic			0	2	2
YJR122W	IBA57	CAF17				aerobic		aerobic			0	2	2
YFR017C	IGD1						aerobic	aerobic			0	2	2
YBR107C	IML3	MCM19			aerobic			aerobic			0	2	2
YNL075W	IMP4			aerobic	aerobic						0	2	2
YFR055W	IRC7	cysteine-S-conjugate beta-lyase IRC7		aerobic	aerobic						0	2	2
YPR061C	JID1				aerobic			aerobic			0	2	2
YKR038C	KAE1					aerobic		aerobic			0	2	2
YIL125W	KGD1	alpha-ketoglutarate dehydrogenase KGD1|OGD1				aerobic		aerobic			0	2	2
YDR148C	KGD2	alpha-ketoglutarate dehydrogenase KGD2				aerobic		aerobic			0	2	2
YLR096W	KIN2	serine/threonine protein kinase KIN2					aerobic	aerobic			0	2	2
YNL132W	KRE33	RRA1		aerobic	aerobic						0	2	2
YNL308C	KRI1			aerobic		aerobic					0	2	2
YPL213W	LEA1						aerobic	aerobic			0	2	2
YOR108W	LEU9	2-isopropylmalate synthase LEU9			aerobic	aerobic					0	2	2
YLR239C	LIP2	lipoyl(octanoyl) transferase LIP2				aerobic		aerobic			0	2	2
YKL143W	LTV1	YKL2		aerobic		aerobic					0	2	2
YBR142W	MAK5				aerobic	aerobic					0	2	2
YBR299W	MAL32	alpha-glucosidase MAL32|MALS|MAL3S				aerobic		aerobic			0	2	2
YBR297W	MAL33	transcription factor MAL33|MALR|MAL3R					aerobic	aerobic			0	2	2
YIL070C	MAM33					aerobic		aerobic			0	2	2
YEL032W	MCM3	MCM DNA helicase complex subunit MCM3		aerobic		aerobic					0	2	2
YFL016C	MDJ1					aerobic		aerobic			0	2	2
YPL270W	MDL2	ATP-binding cassette permease MDL2					aerobic	aerobic			0	2	2
YLR106C	MDN1	AAA family ATPase midasin|REA1			aerobic	aerobic					0	2	2
YLR069C	MEF1					aerobic		aerobic			0	2	2
YDR296W	MHR1	XTC1					aerobic	aerobic			0	2	2
YBR262C	MIC12	AIM5|MCS12|FMP51					aerobic	aerobic			0	2	2
YFR011C	MIC19	AIM13|MCS19				aerobic		aerobic			0	2	2
YNL117W	MLS1	malate synthase MLS1				aerobic				aerobic	0	2	2
YMR070W	MOT3	[MOT3]|[MOT3+]|ROX7			aerobic			aerobic			0	2	2
YJL066C	MPM1					aerobic		aerobic			0	2	2
YJR002W	MPP10				aerobic	aerobic					0	2	2
YGR084C	MRP13	mitochondrial 37S ribosomal protein YmS-A				aerobic		aerobic			0	2	2
YBL090W	MRP21	mitochondrial 37S ribosomal protein MRP21|MRP50				aerobic		aerobic			0	2	2
YHL004W	MRP4	mitochondrial 37S ribosomal protein MRP4				aerobic		aerobic			0	2	2
YNL005C	MRP7	mitochondrial 54S ribosomal protein YmL2|YmL2|MRPL2					aerobic	aerobic			0	2	2
YKR006C	MRPL13	mitochondrial 54S ribosomal protein YmL13|YmL13|YK105				aerobic		aerobic			0	2	2
YLR312W-A	MRPL15	mitochondrial 54S ribosomal protein YmL15|YmL15					aerobic	aerobic			0	2	2
YBL038W	MRPL16	RML16|mitochondrial 54S ribosomal protein YmL47|YmL47				aerobic		aerobic			0	2	2
YNL252C	MRPL17	mitochondrial 54S ribosomal protein YmL17/YmL30|YmL17|YmL30|MRPL30				aerobic		aerobic			0	2	2
YKR085C	MRPL20	mitochondrial 54S ribosomal protein YmL20|YmL20				aerobic		aerobic			0	2	2
YNL177C	MRPL22	mitochondrial 54S ribosomal protein YmL22|YmL22				aerobic		aerobic			0	2	2
YOR150W	MRPL23	mitochondrial 54S ribosomal protein YmL23|YmL23					aerobic	aerobic			0	2	2
YMR193W	MRPL24	mitochondrial 54S ribosomal protein YmL24/YmL14|YmL14|YmL24|MRPL14				aerobic		aerobic			0	2	2
YGR076C	MRPL25	mitochondrial 54S ribosomal protein YmL25|AFO1|YmL25|YMR26				aerobic		aerobic			0	2	2
YCR003W	MRPL32	mitochondrial 54S ribosomal protein YmL32|YmL32				aerobic		aerobic			0	2	2
YMR286W	MRPL33	mitochondrial 54S ribosomal protein YmL33|YmL33				aerobic		aerobic			0	2	2
YLR439W	MRPL4	mitochondrial 54S ribosomal protein YmL4|YmL4				aerobic		aerobic			0	2	2
YMR225C	MRPL44	mitochondrial 54S ribosomal protein YmL44|YmL44|YMR44				aerobic		aerobic			0	2	2
YNR022C	MRPL50	mitochondrial 54S ribosomal protein MRPL50				aerobic		aerobic			0	2	2
YNR036C	MRPS12	putative mitochondrial 37S ribosomal protein MRPS12				aerobic		aerobic			0	2	2
YMR188C	MRPS17	mitochondrial 37S ribosomal protein MRPS17				aerobic		aerobic			0	2	2
YDR337W	MRPS28	mitochondrial 37S ribosomal protein MRPS28				aerobic		aerobic			0	2	2
YMR158W	MRPS8	mitochondrial 37S ribosomal protein MRPS8				aerobic		aerobic			0	2	2
YNL073W	MSK1	lysine--tRNA ligase MSK1				aerobic		aerobic			0	2	2
YHR091C	MSR1	arginine--tRNA ligase MSR1					aerobic	aerobic			0	2	2
YLR203C	MSS51					aerobic		aerobic			0	2	2
YPL097W	MSY1	tyrosine--tRNA ligase MSY1				aerobic		aerobic			0	2	2
YEL033W	MTC7				aerobic	aerobic					0	2	2
YGL236C	MTO1	IPS1					aerobic	aerobic			0	2	2
YNR043W	MVD1	diphosphomevalonate decarboxylase MVD1|ERG19		aerobic		aerobic					0	2	2
YER042W	MXR1	msrA					aerobic	aerobic			0	2	2
YDR493W	MZM1	AIM8|FMP36					aerobic	aerobic			0	2	2
YPL190C	NAB3	HMD1				aerobic		aerobic			0	2	2
YGR147C	NAT2					aerobic		aerobic			0	2	2
YOR372C	NDD1					aerobic		aerobic			0	2	2
YPL093W	NOG1			aerobic	aerobic						0	2	2
YDL014W	NOP1	rRNA methyltransferase NOP1|LOT3			aerobic	aerobic					0	2	2
YPL043W	NOP4	NOP77		aerobic		aerobic					0	2	2
YPL146C	NOP53	RRP16		aerobic		aerobic					0	2	2
YPL233W	NSL1	MIND complex subunit NSL1				aerobic		aerobic			0	2	2
YGR159C	NSR1	SHE5		aerobic	aerobic						0	2	2
YAL015C	NTG1	bifunctional N-glycosylase/AP lyase NTG1|ogg2|SCR1|FUN33				aerobic		aerobic			0	2	2
YPR031W	NTO1				aerobic			aerobic			0	2	2
YJL208C	NUC1					aerobic		aerobic			0	2	2
YDR228C	PCF11			aerobic		aerobic					0	2	2
YGR101W	PCP1	RBD1|MDM37				aerobic		aerobic			0	2	2
YKL127W	PGM1	phosphoglucomutase PGM1			aerobic	aerobic					0	2	2
YGR132C	PHB1	prohibitin subunit PHB1				aerobic		aerobic			0	2	2
YDR281C	PHM6			aerobic	aerobic						0	2	2
YBR092C	PHO3	acid phosphatase PHO3|phoC		aerobic	aerobic						0	2	2
YBR093C	PHO5	acid phosphatase PHO5|phoE		aerobic	aerobic						0	2	2
YPL031C	PHO85	cyclin-dependent serine/threonine-protein kinase PHO85|phoU|LDB15					aerobic	aerobic			0	2	2
YBR296C	PHO89	ITN1		aerobic	aerobic						0	2	2
YER053C	PIC2					aerobic	aerobic				0	2	2
YIL042C	PKP1	protein kinase PKP1				aerobic		aerobic			0	2	2
YDR276C	PMP3	SNA1			aerobic	aerobic					0	2	2
YNL082W	PMS1				aerobic			aerobic			0	2	2
YPL188W	POS5				aerobic			aerobic			0	2	2
YBL064C	PRX1						aerobic	aerobic			0	2	2
YLL013C	PUF3	mRNA-binding protein PUF3				aerobic		aerobic			0	2	2
YPR191W	QCR2	ubiquinol--cytochrome-c reductase subunit 2|UCR2|COR2			aerobic	aerobic					0	2	2
YLR204W	QRI5	COX24				aerobic		aerobic			0	2	2
YBR114W	RAD16	DNA repair protein RAD16|PSO5				aerobic		aerobic			0	2	2
YNR018W	RCF2	AIM38		aerobic	aerobic						0	2	2
YPL066W	RGL1						aerobic	aerobic			0	2	2
YHL024W	RIM4					aerobic		aerobic			0	2	2
YHR197W	RIX1	IPI2		aerobic	aerobic						0	2	2
YOR095C	RKI1	ribose-5-phosphate isomerase RKI1			aerobic	aerobic					0	2	2
YGL107C	RMD9					aerobic		aerobic			0	2	2
YDR465C	RMT2			aerobic	aerobic						0	2	2
YOR340C	RPA43	DNA-directed RNA polymerase I subunit RPA43|A43		aerobic	aerobic						0	2	2
YPR110C	RPC40	DNA-directed RNA polymerase core subunit RPC40|RPC5			aerobic	aerobic					0	2	2
YML063W	RPS1B	ribosomal 40S subunit protein S1B|S1e|rp10B|S1B|RP10B|PLC2			aerobic			aerobic			0	2	2
YMR131C	RRB1			aerobic		aerobic					0	2	2
YDR087C	RRP1			aerobic	aerobic						0	2	2
YOR294W	RRS1			aerobic	aerobic						0	2	2
YLR221C	RSA3			aerobic	aerobic						0	2	2
YDR175C	RSM24	mitochondrial 37S ribosomal protein RSM24		aerobic		aerobic					0	2	2
YDR502C	SAM2	methionine adenosyltransferase SAM2|ETH2		aerobic				aerobic			0	2	2
YPL273W	SAM4				aerobic	aerobic					0	2	2
YDL153C	SAS10	UTP3		aerobic		aerobic					0	2	2
YGR245C	SDA1			aerobic	aerobic						0	2	2
YLL041C	SDH2	succinate dehydrogenase iron-sulfur protein subunit SDH2|SDHB|ACN17				aerobic		aerobic			0	2	2
YDR178W	SDH4	succinate dehydrogenase membrane anchor subunit SDH4|ACN18				aerobic		aerobic			0	2	2
YBR263W	SHM1	glycine hydroxymethyltransferase SHM1|TMP3|SHMT1				aerobic		aerobic			0	2	2
YCR024C	SLM5	asparagine--tRNA ligase SLM5				aerobic		aerobic			0	2	2
YPR054W	SMK1	mitogen-activated protein kinase SMK1			aerobic			aerobic			0	2	2
YNL333W	SNZ2	pyridoxine biosynthesis protein SNZ2					aerobic	aerobic			0	2	2
YLL011W	SOF1				aerobic	aerobic					0	2	2
YDL246C	SOR2	L-iditol 2-dehydrogenase SOR2				aerobic		aerobic			0	2	2
YOR313C	SPS4				aerobic			aerobic			0	2	2
YDL048C	STP4				aerobic	aerobic					0	2	2
YNL081C	SWS2	putative mitochondrial 37S ribosomal protein SWS2				aerobic		aerobic			0	2	2
YJL035C	TAD2				aerobic			aerobic			0	2	2
YPR140W	TAZ1						aerobic	aerobic			0	2	2
YBR083W	TEC1	ROC1			aerobic	aerobic					0	2	2
YKR062W	TFA2					aerobic		aerobic			0	2	2
YNR017W	TIM23	protein transporter TIM23|MAS6|MPI3|MIM23				aerobic		aerobic			0	2	2
YIL022W	TIM44	MPI1|MIM44|ISP45				aerobic		aerobic			0	2	2
YOR252W	TMA16	RBF17		aerobic	aerobic						0	2	2
YGR082W	TOM20	MOM19|MAS20					aerobic	aerobic			0	2	2
YKR079C	TRZ1				aerobic	aerobic					0	2	2
YLR212C	TUB4	gamma-tubulin					aerobic	aerobic			0	2	2
YPL207W	TYW1			aerobic	aerobic						0	2	2
YKR044W	UIP5					aerobic		aerobic			0	2	2
YLR193C	UPS1					aerobic		aerobic			0	2	2
YLR409C	UTP21			aerobic	aerobic						0	2	2
YKR060W	UTP30			aerobic		aerobic					0	2	2
YJR049C	UTR1						aerobic	aerobic			0	2	2
YEL035C	UTR5						aerobic	aerobic			0	2	2
YGR065C	VHT1						aerobic	aerobic			0	2	2
YPR036W	VMA13	H(+)-transporting V1 sector ATPase subunit H|CLS11					aerobic	aerobic			0	2	2
YLR090W	XDJ1					aerobic		aerobic			0	2	2
YPL252C	YAH1					aerobic		aerobic			0	2	2
YOL028C	YAP7				aerobic		aerobic				0	2	2
YMR302C	YME2	PRP12|RNA12					aerobic	aerobic			0	2	2
YML025C	YML6	mitochondrial 54S ribosomal protein YmL6				aerobic		aerobic			0	2	2
YOR064C	YNG1	YOR29-15					aerobic	aerobic			0	2	2
YBR183W	YPC1	phytoceramidase			aerobic			aerobic			0	2	2
YBR054W	YRO2				aerobic	aerobic					0	2	2
YOR272W	YTM1	CST14		aerobic	aerobic						0	2	2
YIR026C	YVH1	tyrosine protein phosphatase YVH1		aerobic	aerobic						0	2	2
YAR075W				aerobic		aerobic					0	2	2
YBL028C				aerobic	aerobic						0	2	2
YBL086C					aerobic			aerobic			0	2	2
YCR061W		YCR062W			aerobic			aerobic			0	2	2
YDR271C					aerobic	aerobic					0	2	2
YDR526C					aerobic	aerobic					0	2	2
YGL188C					aerobic	aerobic					0	2	2
YGR182C					aerobic	aerobic					0	2	2
YHR080C					aerobic			aerobic			0	2	2
YJL107C					aerobic			aerobic			0	2	2
YJR061W							aerobic	aerobic			0	2	2
YJR079W						aerobic		aerobic			0	2	2
YKL133C						aerobic		aerobic			0	2	2
YKR075C					aerobic			aerobic			0	2	2
YLR152C						aerobic		aerobic			0	2	2
YLR255C					aerobic	aerobic					0	2	2
YLR326W					aerobic			aerobic			0	2	2
YLR345W		bifunctional fructose-2,6-bisphosphate 2-phosphatase/6-phosphofructo-2-kinase					aerobic	aerobic			0	2	2
YMR166C							aerobic	aerobic			0	2	2
YMR321C					aerobic	aerobic					0	2	2
YNL058C					aerobic	aerobic					0	2	2
YNL174W				aerobic		aerobic					0	2	2
YOR309C				aerobic	aerobic						0	2	2
YOR389W						aerobic		aerobic			0	2	2
YPL077C							aerobic	aerobic			0	2	2
YPL247C							aerobic	aerobic			0	2	2
YPL264C							aerobic	aerobic			0	2	2
YPL278C						aerobic		aerobic			0	2	2
YPR011C						aerobic		aerobic			0	2	2
YDL243C	AAD4				hypoxic						1	0	1
YKL106W	AAT1	aspartate transaminase AAT1						hypoxic			1	0	1
YER045C	ACA1							hypoxic			1	0	1
YJL200C	ACO2	aconitate hydratase ACO2						hypoxic			1	0	1
YDR448W	ADA2	chromatin-binding transcription regulator ADA2|SWI8									0	0	0
YGR204W	ADE3	trifunctional formate-tetrahydrofolate ligase/methenyltetrahydrofolate cyclohydrolase/methylenetetrahydrofolate dehydrogenase ADE3				hypoxic					1	0	1
YMR083W	ADH3	alcohol dehydrogenase ADH3			hypoxic						1	0	1
YBR145W	ADH5	alcohol dehydrogenase ADH5				hypoxic					1	0	1
YCR105W	ADH7	ADHVII			hypoxic						1	0	1
YCR011C	ADP1	putative ATP-dependent permease ADP1						hypoxic			1	0	1
YPL202C	AFT2							hypoxic			1	0	1
YGL032C	AGA2			hypoxic							1	0	1
YCL025C	AGP1	amino acid transporter AGP1|YCC5							hypoxic		1	0	1
YHR199C	AIM46	FMP34						hypoxic			1	0	1
YIL079C	AIR1							hypoxic			1	0	1
YER073W	ALD5	aldehyde dehydrogenase (NAD(P)(+)) ALD5						hypoxic			1	0	1
YPL061W	ALD6	aldehyde dehydrogenase (NADP(+)) ALD6|ALD1						hypoxic			1	0	1
YPL227C	ALG5	dolichyl-phosphate beta-glucosyltransferase						hypoxic			1	0	1
YOR002W	ALG6	dolichyl-P-Glc:Man(9)GlcNAc(2)-PP-dolichol alpha-1,3-glucosyltransferase						hypoxic			1	0	1
YGR225W	AMA1	SPO70						hypoxic			1	0	1
YDR242W	AMD2							hypoxic			1	0	1
YKL157W	APE2	YKL158W|LAP1			hypoxic						1	0	1
YGR261C	APL6	YKS5						hypoxic			1	0	1
YER036C	ARB1	ATP-binding cassette family ATPase ARB1						hypoxic			1	0	1
YKL013C	ARC19				hypoxic						1	0	1
YDL137W	ARF2	Arf family GTPase ARF2			hypoxic						1	0	1
YMR042W	ARG80	ARGRI|ARGR1						hypoxic			1	0	1
YGL148W	ARO2	bifunctional chorismate synthase/riboflavin reductase [NAD(P)H] ARO2						hypoxic			1	0	1
YPR060C	ARO7	chorismate mutase ARO7|TYR7|OSM2|HGS1						hypoxic			1	0	1
YNL159C	ASI2							hypoxic			1	0	1
YNL008C	ASI3	putative ubiquitin-protein ligase ASI3			hypoxic						1	0	1
YGR097W	ASK10	RGC2						hypoxic			1	0	1
YLR160C	ASP3-4	asparaginase ASP3-4|ASP3			hypoxic						1	0	1
YBL069W	AST1							hypoxic			1	0	1
YGL017W	ATE1							hypoxic			1	0	1
YOR377W	ATF1				hypoxic						1	0	1
YPR049C	ATG11	autophagy protein ATG11|CVT3|CVT9				hypoxic					1	0	1
YBR217W	ATG12	APG12				hypoxic					1	0	1
YCR068W	ATG15	triglyceride lipase ATG15|CVT17|AUT5			hypoxic						1	0	1
YDL113C	ATG20	CVT20|SNX42						hypoxic			1	0	1
YLR189C	ATG26	UGT51			hypoxic						1	0	1
YLR356W	ATG33				hypoxic						1	0	1
YDR350C	ATP22	TCM10				hypoxic					1	0	1
YPR122W	AXL1	STE22|FUS5				hypoxic					1	0	1
YIL124W	AYR1	GBG1|acylglycerone-phosphate reductase		hypoxic							1	0	1
YOR134W	BAG7				hypoxic						1	0	1
YDR046C	BAP3	amino acid transporter BAP3|PAP1									0	0	0
YNL039W	BDP1	transcription factor TFIIIB subunit BDP1|TFC7|TFIIIB90|B"|TFC5				hypoxic					1	0	1
YER016W	BIM1	microtubule-binding protein BIM1|EB1|YEB1						hypoxic			1	0	1
YNR058W	BIO3	adenosylmethionine-8-amino-7-oxononanoate transaminase						hypoxic			1	0	1
YNR057C	BIO4	dethiobiotin synthase						hypoxic			1	0	1
YJL058C	BIT61							hypoxic			1	0	1
YBR141C	BMT2							hypoxic			1	0	1
YFR047C	BNA6	nicotinate-nucleotide diphosphorylase (carboxylating)|QPT1			hypoxic						1	0	1
YLL015W	BPT1	ATP-binding cassette bilirubin transporter BPT1						hypoxic			1	0	1
YDL037C	BSC1							hypoxic			1	0	1
YNR027W	BUD17	putative pyridoxal kinase BUD17						hypoxic			1	0	1
YER014C-A	BUD25				hypoxic						1	0	1
YCL014W	BUD3	YCL012W						hypoxic			1	0	1
YCR063W	BUD31	CWC14						hypoxic			1	0	1
YGR041W	BUD9							hypoxic			1	0	1
YDL099W	BUG1				hypoxic						1	0	1
YNL305C	BXI1	YBH3		hypoxic							1	0	1
YDR531W	CAB1	pantothenate kinase						hypoxic			1	0	1
YFL028C	CAF16	putative ATP-binding cassette family ATPase CAF16						hypoxic			1	0	1
YFL029C	CAK1	cyclin-dependent protein kinase-activating kinase CAK1|CIV1		hypoxic							1	0	1
YOR125C	CAT5	putative monooxygenase CAT5|COQ7				hypoxic					1	0	1
YIL043C	CBR1	CBR5			hypoxic						1	0	1
YER168C	CCA1	TNT1				hypoxic					1	0	1
YKR066C	CCP1					hypoxic					1	0	1
YJL111W	CCT7	TCP7						hypoxic			1	0	1
YJL008C	CCT8							hypoxic			1	0	1
YBR131W	CCZ1	CVT16						hypoxic			1	0	1
YLR307W	CDA1	chitin deacetylase CDA1			hypoxic						1	0	1
YDL220C	CDC13	telomere-binding protein CDC13|EST4					hypoxic				1	0	1
YKL022C	CDC16	anaphase promoting complex subunit CDC16						hypoxic			1	0	1
YDL126C	CDC48	AAA family ATPase CDC48			hypoxic						1	0	1
YBR029C	CDS1	phosphatidate cytidylyltransferase|CDG1						hypoxic			1	0	1
YMR168C	CEP3	CSL1|CBF3B|CBF3						hypoxic			1	0	1
YPL228W	CET1	CES5				hypoxic					1	0	1
YDR254W	CHL4	MCM17|CTF17	hypoxic								1	0	1
YOR349W	CIN1		hypoxic								1	0	1
YJL158C	CIS3	SCW8|CCW5|PIR4|CCW11			hypoxic						1	0	1
YOR039W	CKB2	casein kinase 2 regulatory subunit CKB2						hypoxic			1	0	1
YBR135W	CKS1	cyclin-dependent protein kinase regulatory subunit CKS1						hypoxic			1	0	1
YGR167W	CLC1	SCD4						hypoxic			1	0	1
YOL016C	CMK2	calmodulin-dependent protein kinase CMK2			hypoxic						1	0	1
YPR013C	CMR3							hypoxic			1	0	1
YLR433C	CNA1	calcineurin catalytic subunit A|CMP1						hypoxic			1	0	1
YAL058W	CNE1	calnexin|FUN48						hypoxic			1	0	1
YBR155W	CNS1							hypoxic			1	0	1
YNL041C	COG6	SEC37|COD2						hypoxic			1	0	1
YGL005C	COG7	COD5				hypoxic					1	0	1
YNR075W	COS10				hypoxic						1	0	1
YBR302C	COS2				hypoxic						1	0	1
YFL062W	COS4				hypoxic						1	0	1
YHL048W	COS8			hypoxic							1	0	1
YOR316C	COT1	metal cation transporter COT1				hypoxic					1	0	1
YDR155C	CPR1	peptidylprolyl isomerase CPR1|CPH1|CYP1			hypoxic						1	0	1
YNL130C	CPT1	diacylglycerol cholinephosphotransferase						hypoxic			1	0	1
YHR209W	CRG1							hypoxic			1	0	1
YHR146W	CRP1				hypoxic						1	0	1
YOL063C	CRT10	HUS1				hypoxic					1	0	1
YNL232W	CSL4	SKI4						hypoxic			1	0	1
YBR042C	CST26	PSI1			hypoxic						1	0	1
YIL036W	CST6	SHF1|ACA2						hypoxic			1	0	1
YOL145C	CTR9	CDP1						hypoxic			1	0	1
YLR286C	CTS1	SCW2			hypoxic						1	0	1
YKL090W	CUE2							hypoxic			1	0	1
YMR240C	CUS1					hypoxic					1	0	1
YDR163W	CWC15			hypoxic							1	0	1
YCR017C	CWH43							hypoxic			1	0	1
YAL012W	CYS3	cystathionine gamma-lyase CYS3|STR1|FUN35|CYI1						hypoxic			1	0	1
YML070W	DAK1				hypoxic						1	0	1
YIR027C	DAL1	allantoinase			hypoxic						1	0	1
YIR031C	DAL7	malate synthase DAL7|MSL2|MLS2				hypoxic					1	0	1
YGR113W	DAM1					hypoxic					1	0	1
YJL149W	DAS1	SCF ubiquitin ligase complex subunit DAS1		hypoxic							1	0	1
YML113W	DAT1							hypoxic			1	0	1
YDR052C	DBF4	protein serine/threonine kinase activating protein DBF4|DNA52|LSD7				hypoxic					1	0	1
YOR046C	DBP5	ATP-dependent RNA helicase DBP5|RAT8						hypoxic			1	0	1
YHR144C	DCD1							hypoxic			1	0	1
YOL149W	DCP1	MRT2				hypoxic					1	0	1
YBR201W	DER1				hypoxic						1	0	1
YOR030W	DFG16	ZRG12|ECM41						hypoxic			1	0	1
YDR411C	DFM1							hypoxic			1	0	1
YDL024C	DIA3	putative acid phosphatase DIA3			hypoxic						1	0	1
YMR126C	DLT1					hypoxic					1	0	1
YLL001W	DNM1	dynamin-related GTPase DNM1						hypoxic			1	0	1
YDR273W	DON1				hypoxic						1	0	1
YDR068W	DOS2				hypoxic						1	0	1
YDR440W	DOT1	histone methyltransferase DOT1|KMT4|PCH1				hypoxic					1	0	1
YER088C	DOT6	PBF2						hypoxic			1	0	1
YLL018C	DPS1	aspartate--tRNA ligase DPS1|AspRS						hypoxic			1	0	1
YER124C	DSE1					hypoxic					1	0	1
YNR067C	DSE4	ENG1						hypoxic			1	0	1
YEL070W	DSF1	mannitol dehydrogenase DSF1			hypoxic						1	0	1
YNL191W	DUG3	glutamine amidotransferase subunit DUG3						hypoxic			1	0	1
YBR208C	DUR1,2	bifunctional urea carboxylase/allophanate hydrolase|DUR80	hypoxic								1	0	1
YHR068W	DYS1							hypoxic			1	0	1
YNL136W	EAF7				hypoxic						1	0	1
YGR146C	ECL1			hypoxic							1	0	1
YDR446W	ECM11		hypoxic								1	0	1
YBL001C	ECM15			hypoxic							1	0	1
YLR228C	ECM22							hypoxic			1	0	1
YLR436C	ECM30					hypoxic					1	0	1
YER176W	ECM32	MTT1|HEL1						hypoxic			1	0	1
YKR004C	ECM9	YKR004C-A						hypoxic			1	0	1
YPL037C	EGD1					hypoxic					1	0	1
YOR144C	ELG1	RTT110				hypoxic					1	0	1
YCR034W	ELO2	fatty acid elongase ELO2|FEN1|VBM2|GNS1						hypoxic			1	0	1
YGL231C	EMC4							hypoxic			1	0	1
YGL200C	EMP24	BST2						hypoxic			1	0	1
YLR080W	EMP46				hypoxic						1	0	1
YLR083C	EMP70	TMN1|p24a						hypoxic			1	0	1
YDR038C	ENA5	putative Na(+)-exporting P-type ATPase ENA5						hypoxic			1	0	1
YGR254W	ENO1	phosphopyruvate hydratase ENO1|HSP48						hypoxic			1	0	1
YHR174W	ENO2	phosphopyruvate hydratase ENO2			hypoxic						1	0	1
YOR246C	ENV9					hypoxic					1	0	1
YNL080C	EOS1							hypoxic			1	0	1
YHR123W	EPT1	bifunctional diacylglycerol cholinephosphotransferase/ethanolaminephosphotransferase			hypoxic						1	0	1
YBL040C	ERD2							hypoxic			1	0	1
YGL012W	ERG4	delta(24(24(1)))-sterol reductase				hypoxic					1	0	1
YHR072W	ERG7	lanosterol synthase ERG7						hypoxic			1	0	1
YHR110W	ERP5					hypoxic					1	0	1
YAL042W	ERV46	FUN9						hypoxic			1	0	1
YDR261C	EXG2					hypoxic					1	0	1
YMR029C	FAR8							hypoxic			1	0	1
YKL187C	FAT3		hypoxic								1	0	1
YBR101C	FES1							hypoxic			1	0	1
YJR093C	FIP1							hypoxic			1	0	1
YPL221W	FLC1	BOP1|HUF1			hypoxic						1	0	1
YLR077W	FMP25	BCA1			hypoxic						1	0	1
YNL256W	FOL1	trifunctional dihydropteroate synthetase/dihydrohydroxymethylpterin pyrophosphokinase/dihydroneopterin aldolase FOL1						hypoxic			1	0	1
YLL043W	FPS1							hypoxic			1	0	1
YPL141C	FRK1	protein kinase FRK1						hypoxic			1	0	1
YAL008W	FUN14				hypoxic						1	0	1
YMR232W	FUS2					hypoxic					1	0	1
YBR018C	GAL7	UDP-glucose:hexose-1-phosphate uridylyltransferase			hypoxic						1	0	1
YDR211W	GCD6							hypoxic			1	0	1
YLR291C	GCD7	translation initiation factor eIF2B subunit beta				hypoxic					1	0	1
YDR019C	GCV1	glycine decarboxylase subunit T|GSD1			hypoxic						1	0	1
YMR189W	GCV2	glycine decarboxylase subunit P|GSD2			hypoxic						1	0	1
YAL044C	GCV3	glycine decarboxylase subunit H			hypoxic						1	0	1
YEL042W	GDA1							hypoxic			1	0	1
YDL215C	GDH2	glutamate dehydrogenase (NAD(+))|GDHB|GDH-B			hypoxic						1	0	1
YAL062W	GDH3	glutamate dehydrogenase (NADP(+)) GDH3|FUN51			hypoxic						1	0	1
YBR187W	GDT1							hypoxic			1	0	1
YJR031C	GEA1	Arf family guanine nucleotide exchange factor GEA1						hypoxic			1	0	1
YJR040W	GEF1	CLC						hypoxic			1	0	1
YLR091W	GEP5	RRG5						hypoxic			1	0	1
YGL020C	GET1	MDM39				hypoxic					1	0	1
YDL100C	GET3	guanine nucleotide exchange factor GET3|ARR4			hypoxic						1	0	1
YKR106W	GEX2							hypoxic			1	0	1
YHR108W	GGA2							hypoxic			1	0	1
YCL039W	GID7	glucose-induced degradation complex subunit GID7|MOH2						hypoxic			1	0	1
YDR507C	GIN4	protein kinase GIN4|ERC47						hypoxic			1	0	1
YLR094C	GIS3							hypoxic			1	0	1
YKR058W	GLG1	glycogenin glucosyltransferase GLG1				hypoxic					1	0	1
YER040W	GLN3	nitrogen-responsive transcriptional regulator GLN3						hypoxic			1	0	1
YDL171C	GLT1	glutamate synthase (NADH)						hypoxic			1	0	1
YKR030W	GMH1	MSG1			hypoxic						1	0	1
YOR320C	GNT1							hypoxic			1	0	1
YGL121C	GPG1				hypoxic						1	0	1
YDR434W	GPI17					hypoxic					1	0	1
YBR004C	GPI18	FMP44									0	0	0
YER062C	GPP2	HOR2|glycerol-1-phosphatase HOR2			hypoxic						1	0	1
YDR517W	GRH1				hypoxic						1	0	1
YPR081C	GRS2	putative glycine--tRNA ligase			hypoxic						1	0	1
YOR185C	GSP2	Ran GTPase GSP2|CNR2			hypoxic						1	0	1
YGL084C	GUP1							hypoxic			1	0	1
YOR070C	GYP1	YOR29-21				hypoxic					1	0	1
YDL223C	HBT1				hypoxic						1	0	1
YPR179C	HDA3	PLO1				hypoxic					1	0	1
YDR458C	HEH2							hypoxic			1	0	1
YDR266C	HEL2	E3 ubiquitin-protein ligase HEL2		hypoxic							1	0	1
YDR232W	HEM1	5-aminolevulinate synthase|OLE3|CYD1						hypoxic			1	0	1
YOR278W	HEM4	uroporphyrinogen-III synthase HEM4|SLU2				hypoxic					1	0	1
YOR227W	HER1							hypoxic			1	0	1
YBR010W	HHT1	histone H3|SIN2|BUR5				hypoxic					1	0	1
YNL031C	HHT2	histone H3				hypoxic					1	0	1
YGR191W	HIP1	histidine permease						hypoxic			1	0	1
YBL008W	HIR1					hypoxic					1	0	1
YCL030C	HIS4	trifunctional histidinol dehydrogenase/phosphoribosyl-AMP cyclohydrolase/phosphoribosyl-ATP diphosphatase						hypoxic			1	0	1
YIL116W	HIS5	histidinol-phosphate transaminase						hypoxic			1	0	1
YDR528W	HLR1							hypoxic			1	0	1
YOL095C	HMI1							hypoxic			1	0	1
YJR147W	HMS2							hypoxic			1	0	1
YLR301W	HRI1							hypoxic			1	0	1
YDR258C	HSP78	chaperone ATPase HSP78				hypoxic					1	0	1
YGR223C	HSV2							hypoxic			1	0	1
YPR033C	HTS1	TS4572|histidine--tRNA ligase|TSM4572						hypoxic			1	0	1
YGL253W	HXK2	hexokinase 2|SCI2|HKB|HEX1						hypoxic			1	0	1
YHR094C	HXT1	hexose transporter HXT1|HOR4						hypoxic			1	0	1
YFL011W	HXT10	hexose transporter HXT10						hypoxic			1	0	1
YJR158W	HXT16	hexose transporter HXT16				hypoxic					1	0	1
YNR072W	HXT17	hexose transporter HXT17						hypoxic			1	0	1
YMR011W	HXT2	hexose transporter HXT2						hypoxic			1	0	1
YJL219W	HXT9	hexose transporter HXT9			hypoxic						1	0	1
YLR099C	ICT1	lysophosphatidic acid acyltransferase ICT1			hypoxic						1	0	1
YFL013C	IES1					hypoxic					1	0	1
YBR159W	IFA38	ketoreductase						hypoxic			1	0	1
YJL057C	IKS1	protein kinase IKS1						hypoxic			1	0	1
YJR118C	ILM1					hypoxic					1	0	1
YER086W	ILV1	threonine ammonia-lyase ILV1|ISO1						hypoxic			1	0	1
YJR016C	ILV3	dihydroxy-acid dehydratase ILV3						hypoxic			1	0	1
YCL009C	ILV6	acetolactate synthase regulatory subunit						hypoxic			1	0	1
YGR287C	IMA1	oligo-1,6-glucosidase IMA1			hypoxic						1	0	1
YPL099C	INA17	AIM43|FMP14					hypoxic				1	0	1
YDR123C	INO2	SCS1|DIE1			hypoxic						1	0	1
YOL108C	INO4				hypoxic						1	0	1
YMR163C	INP2					hypoxic					1	0	1
YIL002C	INP51	phosphoinositide 5-phosphatase INP51|SJL1		hypoxic							1	0	1
YNL106C	INP52	phosphatidylinositol-3-/phosphoinositide 5-phosphatase INP52|SJL2						hypoxic			1	0	1
YBR011C	IPP1	inorganic diphosphatase IPP1|PPA1				hypoxic					1	0	1
YPL017C	IRC15				hypoxic						1	0	1
YDR540C	IRC4							hypoxic			1	0	1
YIL026C	IRR1	SCC3						hypoxic			1	0	1
YKR019C	IRS4				hypoxic						1	0	1
YER019W	ISC1	inositol phosphosphingolipid phospholipase			hypoxic						1	0	1
YPR106W	ISR1	putative protein kinase ISR1						hypoxic			1	0	1
YDR497C	ITR1	myo-inositol transporter ITR1						hypoxic			1	0	1
YLL057C	JLP1							hypoxic			1	0	1
YMR132C	JLP2							hypoxic			1	0	1
YMR294W	JNM1	PAC3|INS1			hypoxic						1	0	1
YBR017C	KAP104							hypoxic			1	0	1
YGL016W	KAP122	PDR6						hypoxic			1	0	1
YPR141C	KAR3	OSR11				hypoxic					1	0	1
YJL094C	KHA1							hypoxic			1	0	1
YLL019C	KNS1	serine/threonine protein kinase KNS1|L124			hypoxic						1	0	1
YDR483W	KRE2	alpha-1,2-mannosyltransferase KRE2|MNT1						hypoxic			1	0	1
YPR159W	KRE6	beta-glucan synthesis-associated protein KRE6|CWH48						hypoxic			1	0	1
YKL110C	KTI12	TOT4						hypoxic			1	0	1
YIL085C	KTR7							hypoxic			1	0	1
YNL045W	LAP2							hypoxic			1	0	1
YMR296C	LCB1	serine C-palmitoyltransferase LCB1|TSC2|END8						hypoxic			1	0	1
YDR062W	LCB2	serine C-palmitoyltransferase LCB2|TSC1|SCS1						hypoxic			1	0	1
YLR104W	LCL2							hypoxic			1	0	1
YLL049W	LDB18							hypoxic			1	0	1
YOR322C	LDB19	ART1						hypoxic			1	0	1
YOL047C	LDS2				hypoxic						1	0	1
YLR451W	LEU3	leucine-responsive transcriptional regulator LEU3						hypoxic			1	0	1
YJR070C	LIA1	MMD1						hypoxic			1	0	1
YGR136W	LSB1							hypoxic			1	0	1
YFR024C-A	LSB3	YFR024C			hypoxic						1	0	1
YCL034W	LSB5		hypoxic								1	0	1
YPR073C	LTP1	tyrosine protein phosphatase LTP1				hypoxic					1	0	1
YDR234W	LYS4	homoaconitate hydratase LYS4|LYS3						hypoxic			1	0	1
YMR021C	MAC1	CUA1						hypoxic			1	0	1
YDR005C	MAF1	RNA polymerase III-inhibiting protein MAF1						hypoxic			1	0	1
YLR427W	MAG2							hypoxic			1	0	1
YCR020C-A	MAK31	NAA38|SMX1|LSM9		hypoxic							1	0	1
YJL199C	MBB1				hypoxic						1	0	1
YOR197W	MCA1	Ca(2+)-dependent cysteine protease MCA1|YCA1						hypoxic			1	0	1
YOR306C	MCH5							hypoxic			1	0	1
YJR135C	MCM22							hypoxic			1	0	1
YLR274W	MCM5	MCM DNA helicase complex subunit MCM5|CDC46|BOB1						hypoxic			1	0	1
YGL201C	MCM6	MCM DNA helicase complex subunit MCM6						hypoxic			1	0	1
YLR368W	MDM30	SCF ubiquitin ligase complex subunit MDM30|DSG1				hypoxic					1	0	1
YOL111C	MDY2	GET5|TMA24						hypoxic			1	0	1
YPR138C	MEP3	ammonium permease MEP3									0	0	0
YNL210W	MER1							hypoxic			1	0	1
YFR030W	MET10	sulfite reductase subunit alpha						hypoxic			1	0	1
YJR010W	MET3	sulfate adenylyltransferase						hypoxic			1	0	1
YJR137C	MET5	sulfite reductase (NADPH) subunit beta|ECM17						hypoxic			1	0	1
YOR241W	MET7	tetrahydrofolate synthase|MET23						hypoxic			1	0	1
YPL187W	MF(ALPHA)1							hypoxic			1	0	1
YNL145W	MFA2										0	0	0
YML062C	MFT1	MFT52			hypoxic						1	0	1
YOR211C	MGM1	dynamin-related GTPase MGM1|MNA1	hypoxic								1	0	1
YNL218W	MGS1	ssDNA-dependent ATPase MGS1						hypoxic			1	0	1
YGL035C	MIG1	transcription factor MIG1|TDS22|SSN1|CAT4						hypoxic			1	0	1
YOL026C	MIM1	TOM13						hypoxic			1	0	1
YPL140C	MKK2	putative mitogen-activated protein kinase kinase MKK2|SSP33|LPI6						hypoxic			1	0	1
YPL164C	MLH3	mismatch repair protein MLH3						hypoxic			1	0	1
YLR190W	MMR1							hypoxic			1	0	1
YJL183W	MNN11					hypoxic					1	0	1
YPL050C	MNN9	mannosyltransferase complex subunit MNN9						hypoxic			1	0	1
YOR274W	MOD5	[MOD+]						hypoxic			1	0	1
YOR288C	MPD1	protein disulfide isomerase MPD1						hypoxic			1	0	1
YKL059C	MPE1							hypoxic			1	0	1
YPR079W	MRL1							hypoxic			1	0	1
YOR334W	MRS2					hypoxic					1	0	1
YOR066W	MSA1	YOR29-17						hypoxic			1	0	1
YOL090W	MSH2	mismatch repair ATPase MSH2|PMS5						hypoxic			1	0	1
YBR195C	MSI1	CAC3						hypoxic			1	0	1
YLR116W	MSL5	BBP						hypoxic			1	0	1
YMR023C	MSS1	PET53						hypoxic			1	0	1
YAR033W	MST28	DUP240 family protein MST28				hypoxic					1	0	1
YHR151C	MTC6							hypoxic			1	0	1
YPL070W	MUK1	guanine nucleotide exchange factor MUK1			hypoxic						1	0	1
YHR023W	MYO1	myosin 1				hypoxic					1	0	1
YNL124W	NAF1							hypoxic			1	0	1
YPL126W	NAN1	UTP17						hypoxic			1	0	1
YDL040C	NAT1	NAA15|AAA1						hypoxic			1	0	1
YPL006W	NCR1				hypoxic						1	0	1
YGL211W	NCS6	TUC1|YGL210W-A						hypoxic			1	0	1
YDL085W	NDE2	NADH-ubiquinone reductase (H(+)-translocating) NDE2|NDH2			hypoxic						1	0	1
YHR124W	NDT80	transcription factor NDT80						hypoxic			1	0	1
YIL048W	NEO1	putative aminophospholipid-translocating P4-type ATPase NEO1						hypoxic			1	0	1
YDR176W	NGG1	histone acetyltransferase NGG1|SWI7|ADA3				hypoxic					1	0	1
YNL078W	NIS1	JIP1						hypoxic			1	0	1
YGR010W	NMA2	nicotinamide-nucleotide adenylyltransferase NMA2						hypoxic			1	0	1
YHL023C	NPR3	RMD11				hypoxic					1	0	1
YNL129W	NRK1	ribosylnicotinamide kinase						hypoxic			1	0	1
YOR071C	NRT1	THI71|YOR29-22						hypoxic			1	0	1
YHR133C	NSG1							hypoxic			1	0	1
YDR026C	NSI1							hypoxic			1	0	1
YOR373W	NUD1							hypoxic			1	0	1
YKL057C	NUP120	RAT2						hypoxic			1	0	1
YIL115C	NUP159	FG-nucleoporin NUP159|RAT7|NUP158						hypoxic			1	0	1
YML103C	NUP188							hypoxic			1	0	1
YJL039C	NUP192					hypoxic					1	0	1
YAR002W	NUP60	FG-nucleoporin NUP60						hypoxic			1	0	1
YDL089W	NUR1					hypoxic					1	0	1
YDL193W	NUS1							hypoxic			1	0	1
YOR222W	ODC2							hypoxic			1	0	1
YLR338W	OPI9					hypoxic					1	0	1
YJL212C	OPT1	oligopeptide transporter OPT1|GSH11|HGT1						hypoxic			1	0	1
YBR129C	OPY1					hypoxic					1	0	1
YLL004W	ORC3	origin recognition complex subunit 3						hypoxic			1	0	1
YNL261W	ORC5	origin recognition complex subunit 5						hypoxic			1	0	1
YHR073W	OSH3	oxysterol-binding protein related protein OSH3			hypoxic						1	0	1
YJL002C	OST1	NLT1				hypoxic					1	0	1
YOR103C	OST2					hypoxic					1	0	1
YOR085W	OST3							hypoxic			1	0	1
YLR054C	OSW2				hypoxic						1	0	1
YFR039C	OSW7							hypoxic			1	0	1
YDR488C	PAC11	dynein intermediate chain			hypoxic						1	0	1
YHR063C	PAN5	2-dehydropantoate 2-reductase PAN5						hypoxic			1	0	1
YGR178C	PBP1	MRS16						hypoxic			1	0	1
YKR097W	PCK1	phosphoenolpyruvate carboxykinase PCK1|PPC1|JPM2			hypoxic						1	0	1
YHR071W	PCL5							hypoxic			1	0	1
YGR202C	PCT1	choline-phosphate cytidylyltransferase|CCT1|BSR2						hypoxic			1	0	1
YOR360C	PDE2	3',5'-cyclic-nucleotide phosphodiesterase PDE2|SRA5						hypoxic			1	0	1
YCL043C	PDI1	protein disulfide isomerase PDI1|TRG1|MFP1			hypoxic						1	0	1
YDR406W	PDR15	ATP-binding cassette multidrug transporter PDR15		hypoxic							1	0	1
YNL264C	PDR17	SFH4|ISS1						hypoxic			1	0	1
YNR070W	PDR18	ATP-binding cassette multidrug transporter PDR18			hypoxic						1	0	1
YBR035C	PDX3	pyridoxamine-phosphate oxidase PDX3						hypoxic			1	0	1
YER149C	PEA2	PPF2|DFG9				hypoxic					1	0	1
YBL017C	PEP1	VPT1|VPS10				hypoxic					1	0	1
YFR023W	PES4							hypoxic			1	0	1
YCR020C	PET18	HIT2				hypoxic					1	0	1
YPL159C	PET20							hypoxic			1	0	1
YHR160C	PEX18			hypoxic							1	0	1
YDL065C	PEX19	PAS12			hypoxic						1	0	1
YNL326C	PFA3							hypoxic			1	0	1
YBR074W	PFF1	YBR075W				hypoxic					1	0	1
YMR205C	PFK2	6-phosphofructokinase subunit beta						hypoxic			1	0	1
YHR185C	PFS1	ADY1			hypoxic						1	0	1
YCR012W	PGK1	phosphoglycerate kinase			hypoxic						1	0	1
YJR153W	PGU1	PSM1|PGL1						hypoxic			1	0	1
YOL084W	PHM7				hypoxic						1	0	1
YDR481C	PHO8	alkaline phosphatase PHO8|phoH						hypoxic			1	0	1
YNR013C	PHO91							hypoxic			1	0	1
YJL097W	PHS1	enoyl-CoA hydratase PHS1			hypoxic						1	0	1
YBL051C	PIN4	MDT1						hypoxic			1	0	1
YOL100W	PKH2	serine/threonine protein kinase PKH2				hypoxic					1	0	1
YGL059W	PKP2	protein kinase PKP2						hypoxic			1	0	1
YMR123W	PKR1							hypoxic			1	0	1
YOL011W	PLB3							hypoxic			1	0	1
YDR501W	PLM2							hypoxic			1	0	1
YER132C	PMD1							hypoxic			1	0	1
YGL167C	PMR1	Ca(2+)/Mn(2+)-transporting P-type ATPase PMR1|SSC1|LDB1|BSD1						hypoxic			1	0	1
YAL023C	PMT2	dolichyl-phosphate-mannose-protein mannosyltransferase PMT2|FUN25						hypoxic			1	0	1
YML069W	POB3	FACT complex subunit POB3						hypoxic			1	0	1
YJR043C	POL32	DNA polymerase delta subunit POL32|REV5				hypoxic					1	0	1
YMR129W	POM152							hypoxic			1	0	1
YLR018C	POM34							hypoxic			1	0	1
YIL114C	POR2	putative porin POR2|YVDAC2				hypoxic					1	0	1
YPL179W	PPQ1	SAL6			hypoxic						1	0	1
YHR201C	PPX1							hypoxic			1	0	1
YKL045W	PRI2	DNA primase subunit PRI2				hypoxic					1	0	1
YIL095W	PRK1	serine/threonine protein kinase PRK1|PAK1						hypoxic			1	0	1
YNL279W	PRM1	pheromone-regulated protein PRM1						hypoxic			1	0	1
YGL053W	PRM8	pheromone-regulated DUP240 family protein PRM8		hypoxic							1	0	1
YAR031W	PRM9	pheromone-regulated DUP240 family protein PRM9						hypoxic			1	0	1
YOR323C	PRO2	glutamate-5-semialdehyde dehydrogenase						hypoxic			1	0	1
YDL043C	PRP11	RNA11						hypoxic			1	0	1
YDL214C	PRR2	serine/threonine protein kinase PRR2	hypoxic								1	0	1
YDR032C	PST2				hypoxic						1	0	1
YDL006W	PTC1	type 2C protein phosphatase PTC1|TPD1|KCS2|CWH47						hypoxic			1	0	1
YER089C	PTC2	type 2C protein phosphatase PTC2						hypoxic			1	0	1
YGR156W	PTI1							hypoxic			1	0	1
YER075C	PTP3	tyrosine protein phosphatase PTP3						hypoxic			1	0	1
YKR093W	PTR2			hypoxic							1	0	1
YGL014W	PUF4	YGL023						hypoxic			1	0	1
YKR090W	PXL1					hypoxic					1	0	1
YBR218C	PYC2	pyruvate carboxylase 2						hypoxic			1	0	1
YOR347C	PYK2	pyruvate kinase PYK2		hypoxic							1	0	1
YIL120W	QDR1				hypoxic						1	0	1
YBR043C	QDR3	AQR2						hypoxic			1	0	1
YHR074W	QNS1	glutamine-dependent NAD(+) synthetase				hypoxic					1	0	1
YLR032W	RAD5	DNA helicase RAD5|SNM2|REV2						hypoxic			1	0	1
YDL189W	RBS1							hypoxic			1	0	1
YMR274C	RCE1					hypoxic					1	0	1
YOR220W	RCN2	WSP1			hypoxic						1	0	1
YBR005W	RCR1	SSH6			hypoxic						1	0	1
YBR049C	REB1	DNA-binding protein REB1|GRF2						hypoxic			1	0	1
YPR007C	REC8	SPO69			hypoxic						1	0	1
YFR051C	RET2							hypoxic			1	0	1
YOR346W	REV1							hypoxic			1	0	1
YAR007C	RFA1	replication factor A subunit protein RFA1|RPA70|RPA1|FUN3|BUF2				hypoxic					1	0	1
YNL290W	RFC3	replication factor C subunit 3						hypoxic			1	0	1
YMR182C	RGM1							hypoxic			1	0	1
YIL118W	RHO3	Rho family GTPase RHO3						hypoxic			1	0	1
YHL027W	RIM101	alkaline-responsive transcritional regulator RIM101|RIM1			hypoxic						1	0	1
YMR139W	RIM11	serine/threonine protein kinase RIM11|MDS1|GSK3		hypoxic							1	0	1
YNL294C	RIM21	PAL2				hypoxic					1	0	1
YBR030W	RKM3							hypoxic			1	0	1
YDR091C	RLI1							hypoxic			1	0	1
YKL132C	RMA1	putative tetrahydrofolate synthase						hypoxic			1	0	1
YDR255C	RMD5	ubiquitin-protein ligase RMD5|GID2			hypoxic						1	0	1
YPL024W	RMI1	NCE4						hypoxic			1	0	1
YER070W	RNR1	ribonucleotide-diphosphate reductase subunit RNR1|SDS12|RIR1|CRT7						hypoxic			1	0	1
YPL123C	RNY1				hypoxic						1	0	1
YOR018W	ROD1	ART4				hypoxic					1	0	1
YFR022W	ROG3	ART7						hypoxic			1	0	1
YGR070W	ROM1	Rho family guanine nucleotide exchange factor ROM1|SKC1			hypoxic						1	0	1
YMR258C	ROY1				hypoxic						1	0	1
YOR151C	RPB2	DNA-directed RNA polymerase II core subunit RPB2|B150|SOH2|SIT2|RPO22|RPB150						hypoxic			1	0	1
YJL140W	RPB4	DNA-directed RNA polymerase II subunit RPB4|B32|CTF15		hypoxic							1	0	1
YNR003C	RPC34	C34				hypoxic					1	0	1
YKR025W	RPC37	C37	hypoxic								1	0	1
YER169W	RPH1	KDM4						hypoxic			1	0	1
YIL119C	RPI1							hypoxic			1	0	1
YIL018W	RPL2B	ribosomal 60S subunit protein L2B|L2|rp8|YL6|L5B|L2B|LOT2|RPL5A						hypoxic			1	0	1
YOR234C	RPL33B	ribosomal 60S subunit protein L33B|L33e|rp47|Yl37|L37B|L33B|RPL37B						hypoxic			1	0	1
YKR094C	RPL40B	ubiquitin-ribosomal 60S subunit protein L40B fusion protein|L40e|L40B|UB12|CEP52B|UBI2						hypoxic			1	0	1
YLL045C	RPL8B	ribosomal 60S subunit protein L8B|L8e|rp6|YL5|L8B|L4B|SCL41|KRB1						hypoxic			1	0	1
YBR048W	RPS11B	ribosomal 40S subunit protein S11B|S17|rp41B|YS12|S18B|S11B						hypoxic			1	0	1
YHL015W	RPS20	ribosomal 40S subunit protein S20|S10|URP2						hypoxic			1	0	1
YNL178W	RPS3	ribosomal 40S subunit protein S3|rp13|YS3|S3|SUF14						hypoxic			1	0	1
YPL090C	RPS6A	ribosomal 40S subunit protein S6A|S6e|rp9|YS4|S6A|S10A						hypoxic			1	0	1
YBR181C	RPS6B	ribosomal 40S subunit protein S6B|S6e|RPS102|RPS101|LPG18						hypoxic			1	0	1
YPL152W	RRD2	peptidylprolyl isomerase RRD2|YPA2						hypoxic			1	0	1
YDR065W	RRG1							hypoxic			1	0	1
YDL111C	RRP42							hypoxic			1	0	1
YCR035C	RRP43							hypoxic			1	0	1
YCR045C	RRT12	OSW3				hypoxic					1	0	1
YBR246W	RRT2	DPH7|diphthamide synthase|ERE1						hypoxic			1	0	1
YPL193W	RSA1							hypoxic			1	0	1
YFR037C	RSC8	SWH3						hypoxic			1	0	1
YOR014W	RTS1	protein phosphatase 2A regulatory subunit RTS1|SCS1						hypoxic			1	0	1
YDR289C	RTT103				hypoxic						1	0	1
YLL002W	RTT109	H3 histone acetyltransferase RTT109|KAT11|REM50|KIM2						hypoxic			1	0	1
YOR216C	RUD3	GRP1			hypoxic						1	0	1
YDL076C	RXT3					hypoxic					1	0	1
YGL229C	SAP4			hypoxic							1	0	1
YDR181C	SAS4							hypoxic			1	0	1
YCR008W	SAT4	serine/threonine protein kinase SAT4|HAL4						hypoxic			1	0	1
YBR024W	SCO2				hypoxic						1	0	1
YJL080C	SCP160							hypoxic			1	0	1
YER120W	SCS2	phosphatidylinositol-binding protein SCS2				hypoxic					1	0	1
YDR379C-A	SDH6				hypoxic						1	0	1
YGL224C	SDT1	SSM1						hypoxic			1	0	1
YNR026C	SEC12	Sar family guanine nucleotide exchange factor SEC12|SED2				hypoxic					1	0	1
YPR181C	SEC23	GTPase-activating protein SEC23						hypoxic			1	0	1
YOR254C	SEC63	protein-transporting protein SEC63|PTL1				hypoxic					1	0	1
YLR292C	SEC72	Sec63 complex subunit SEC72|SIM2|SEC67						hypoxic			1	0	1
YGR009C	SEC9	HSS7			hypoxic						1	0	1
YKL105C	SEG2				hypoxic						1	0	1
YOR165W	SEY1	dynamin-like GTPase SEY1						hypoxic			1	0	1
YHR098C	SFB3	LST1						hypoxic			1	0	1
YJR134C	SGM1				hypoxic						1	0	1
YOL031C	SIL1	SLS1						hypoxic			1	0	1
YNL257C	SIP3							hypoxic			1	0	1
YDR227W	SIR4	chromatin-silencing protein SIR4|UTH2|STE9|ASD1	hypoxic								1	0	1
YNL007C	SIS1	type II HSP40 co-chaperone SIS1		hypoxic							1	0	1
YLR187W	SKG3							hypoxic			1	0	1
YDL052C	SLC1	1-acylglycerol-3-phosphate O-acyltransferase SLC1			hypoxic						1	0	1
YKL108W	SLD2	DRC1				hypoxic					1	0	1
YDR489W	SLD5	CDC105						hypoxic			1	0	1
YOR008C	SLG1	WSC1|HCS77						hypoxic			1	0	1
YGR212W	SLI1				hypoxic						1	0	1
YFR031C	SMC2	condensin subunit SMC2						hypoxic			1	0	1
YLR034C	SMF3	putative divalent metal ion transporter SMF3						hypoxic			1	0	1
YLR025W	SNF7	ESCRT-III subunit protein SNF7|VPL5|RNS4|VPS32|DID1			hypoxic						1	0	1
YDR478W	SNM1							hypoxic			1	0	1
YMR095C	SNO1				hypoxic						1	0	1
snR17b	SNR17B	U3									0	0	0
YPR101W	SNT309	NTC25						hypoxic			1	0	1
YKL173W	SNU114	U5 snRNP GTPase SNU114|GIN10						hypoxic			1	0	1
YMR096W	SNZ1	pyridoxine biosynthesis protein SNZ1			hypoxic						1	0	1
YKL042W	SPC42					hypoxic					1	0	1
YNL126W	SPC98					hypoxic					1	0	1
YHR014W	SPO13				hypoxic						1	0	1
YPL130W	SPO19							hypoxic			1	0	1
YER046W	SPO73				hypoxic						1	0	1
YLR341W	SPO77							hypoxic			1	0	1
YPL138C	SPP1	SAF41|CPS40			hypoxic						1	0	1
YGR059W	SPR3	septin SPR3			hypoxic						1	0	1
YER115C	SPR6							hypoxic			1	0	1
YPL175W	SPT14	GPI3|CWH6						hypoxic			1	0	1
YKL020C	SPT23					hypoxic					1	0	1
YCR018C	SRD1				hypoxic						1	0	1
YPR032W	SRO7	SOP1|SNI1						hypoxic			1	0	1
YNL189W	SRP1	karyopherin alpha|SCM1|KAP60						hypoxic			1	0	1
YDR292C	SRP101	Signal recognition particle receptor subunit alpha						hypoxic			1	0	1
YKL154W	SRP102	Signal recognition particle receptor subunit beta						hypoxic			1	0	1
YPL210C	SRP72							hypoxic			1	0	1
YAL005C	SSA1	Hsp70 family ATPase SSA1|YG100			hypoxic						1	0	1
YER103W	SSA4	Hsp70 family chaperone SSA4|YG107			hypoxic						1	0	1
YDR443C	SSN2	SSX5|MED13|RYE3|UME2|SRB9|SCA1|NUT8						hypoxic			1	0	1
YPL042C	SSN3	cyclin-dependent serine/threonine protein kinase SSN3|URR1|SSX7|CDK8|RYE5|UME5|SRB10|NUT7|GIG2						hypoxic			1	0	1
YMR183C	SSO2							hypoxic			1	0	1
YOR242C	SSP2							hypoxic			1	0	1
YMR019W	STB4							hypoxic			1	0	1
YHR178W	STB5			hypoxic							1	0	1
YKL072W	STB6							hypoxic			1	0	1
YOR047C	STD1	SFS3|MSN3						hypoxic			1	0	1
YFL026W	STE2	alpha-factor pheromone receptor STE2									0	0	0
YHL007C	STE20	mitogen-activated protein kinase kinase kinase kinase STE20						hypoxic			1	0	1
YKL178C	STE3	DAF2				hypoxic					1	0	1
YIL126W	STH1	RSC chromatin remodeling complex ATPase subunit STH1|NPS1						hypoxic			1	0	1
YLR150W	STM1	MPT4				hypoxic					1	0	1
YDR082W	STN1							hypoxic			1	0	1
YMR039C	SUB1	TSP1			hypoxic						1	0	1
YBR294W	SUL1	SFP2		hypoxic							1	0	1
YDR310C	SUM1			hypoxic							1	0	1
YNL066W	SUN4	putative glucosidase SUN4|SCW3						hypoxic			1	0	1
YBR143C	SUP45	translation termination factor eRF1|eRF1|SUP47|SUP1|SAL4						hypoxic			1	0	1
YPL057C	SUR1	mannosylinositol phosphorylceramide synthase catalytic subunit SUR1|LPE15|CSG1|BCL21						hypoxic			1	0	1
YPR009W	SUT2							hypoxic			1	0	1
YPL032C	SVL3							hypoxic			1	0	1
YDR320C	SWA2	BUD24|AUX1						hypoxic			1	0	1
YAR003W	SWD1	COMPASS subunit protein SWD1|SAF49|CPS50|FUN16						hypoxic			1	0	1
YJL187C	SWE1	tyrosine protein kinase SWE1|WEE1						hypoxic			1	0	1
YAR042W	SWH1	oxysterol-binding protein related protein SWH1|OSH1|YAR044W				hypoxic					1	0	1
YLR182W	SWI6	transcriptional regulator SWI6|SDS11|PSL8				hypoxic					1	0	1
YMR149W	SWP1					hypoxic					1	0	1
YIL047C	SYG1							hypoxic			1	0	1
YLR316C	TAD3							hypoxic			1	0	1
YDR167W	TAF10	TafII25|TAF25|TAF23						hypoxic			1	0	1
YGL112C	TAF6	TafII60|TAF60						hypoxic			1	0	1
YMR291W	TDA1	protein kinase TDA1		hypoxic							1	0	1
YML081W	TDA9	AAF1						hypoxic			1	0	1
YJL052W	TDH1	glyceraldehyde-3-phosphate dehydrogenase (phosphorylating) TDH1|GAPDH|GLD3			hypoxic						1	0	1
YGR192C	TDH3	glyceraldehyde-3-phosphate dehydrogenase (phosphorylating) TDH3|GAPDH|GPD|SSS2|HSP36|HSP35|GLD1				hypoxic					1	0	1
YOR337W	TEA1							hypoxic			1	0	1
YNL128W	TEP1							hypoxic			1	0	1
YDR311W	TFB1	TFIIH/NER complex subunit TFB1				hypoxic					1	0	1
YPL122C	TFB2	TFIIH/NER complex subunit TFB2				hypoxic					1	0	1
YDR079C-A	TFB5	TFIIH complex subunit TFB5						hypoxic			1	0	1
YDR058C	TGL2				hypoxic						1	0	1
YBR240C	THI2	phoF|PHO6			hypoxic						1	0	1
YOL055C	THI20	trifunctional hydroxymethylpyrimidine kinase/phosphomethylpyrimidine kinase/thiaminase						hypoxic			1	0	1
YPR121W	THI22	putative phosphomethylpyrimidine kinase			hypoxic						1	0	1
YLR237W	THI7	THI10						hypoxic			1	0	1
YOR192C	THI72							hypoxic			1	0	1
YDR438W	THI74			hypoxic							1	0	1
YCR053W	THR4	threonine synthase THR4						hypoxic			1	0	1
YPL063W	TIM50							hypoxic			1	0	1
YGL145W	TIP20	TIP1						hypoxic			1	0	1
YPR074C	TKL1	transketolase TKL1				hypoxic					1	0	1
YOL018C	TLG2				hypoxic						1	0	1
YDR107C	TMN2				hypoxic						1	0	1
YDR105C	TMS1							hypoxic			1	0	1
YGR260W	TNA1							hypoxic			1	0	1
YOR194C	TOA1				hypoxic						1	0	1
YLR183C	TOS4					hypoxic					1	0	1
YGL096W	TOS8					hypoxic					1	0	1
YGR096W	TPC1							hypoxic			1	0	1
YIL138C	TPM2	tropomyosin TPM2						hypoxic			1	0	1
YOR256C	TRE2							hypoxic			1	0	1
YNR046W	TRM112							hypoxic			1	0	1
YOL125W	TRM13							hypoxic			1	0	1
YKR056W	TRM2	RNC1|NUD1|NUC2						hypoxic			1	0	1
YHR070W	TRM5							hypoxic			1	0	1
YML014W	TRM9	KTI1				hypoxic					1	0	1
YER090W	TRP2	anthranilate synthase TRP2						hypoxic			1	0	1
YKL211C	TRP3	bifunctional anthranilate synthase/indole-3-glycerol-phosphate synthase						hypoxic			1	0	1
YGL026C	TRP5	tryptophan synthase TRP5						hypoxic			1	0	1
YOR115C	TRS33										0	0	0
YGR166W	TRS65	KRE11						hypoxic			1	0	1
YDR108W	TRS85	GSG1|MUM1						hypoxic			1	0	1
YBR265W	TSC10	3-dehydrosphinganine reductase				hypoxic					1	0	1
YKL033W	TTI1	FMP47						hypoxic			1	0	1
YKL034W	TUL1	ubiquitin-protein ligase TUL1						hypoxic			1	0	1
YKR088C	TVP38				hypoxic						1	0	1
YOR344C	TYE7	SGC1						hypoxic			1	0	1
YOR339C	UBC11	putative E2 ubiquitin-protein ligase UBC11				hypoxic					1	0	1
YER100W	UBC6	E2 ubiquitin-conjugating protein UBC6|DOA2						hypoxic			1	0	1
YEL012W	UBC8	E2 ubiquitin-conjugating protein UBC8|GID3			hypoxic						1	0	1
YDR330W	UBX5		hypoxic								1	0	1
YBR006W	UGA2	succinate-semialdehyde dehydrogenase (NAD(P)(+))|UGA5			hypoxic						1	0	1
YGL212W	VAM7	VPL24|VPS43			hypoxic						1	0	1
YDR119W	VBA4							hypoxic			1	0	1
YGL258W	VEL1				hypoxic						1	0	1
YLR373C	VID22							hypoxic			1	0	1
YPL253C	VIK1							hypoxic			1	0	1
YDL185W	VMA1	H(+)-transporting V1 sector ATPase subunit A|TFP1|CLS8						hypoxic			1	0	1
YBR127C	VMA2	H(+)-transporting V1 sector ATPase subunit B|ATPSV|VAT2						hypoxic			1	0	1
YKL080W	VMA5	H(+)-transporting V1 sector ATPase subunit C|VAT3|CSL5						hypoxic			1	0	1
YGR020C	VMA7	H(+)-transporting V1 sector ATPase subunit F						hypoxic			1	0	1
YEL051W	VMA8	H(+)-transporting V1 sector ATPase subunit D				hypoxic					1	0	1
YGR106C	VOA1					hypoxic					1	0	1
YOR270C	VPH1	H(+)-transporting V0 sector ATPase subunit a						hypoxic			1	0	1
YBR097W	VPS15	ubiquitin-binding serine/threonine protein kinase VPS15|VPT15|VPS40|VPL19|VAC4|GRD8						hypoxic			1	0	1
YPL045W	VPS16	tethering complex subunit VPS16|CVT15|VPT16|VAM9|SVL6				hypoxic					1	0	1
YOR132W	VPS17	VPT3|PEP21						hypoxic			1	0	1
YJL029C	VPS53							hypoxic			1	0	1
YML041C	VPS71	SWC6						hypoxic			1	0	1
YML097C	VPS9	guanine nucleotide exchange factor VPS9|VPT9|VPL31						hypoxic			1	0	1
YLR181C	VTA1							hypoxic			1	0	1
YOR043W	WHI2							hypoxic			1	0	1
YOL105C	WSC3							hypoxic			1	0	1
YIL101C	XBP1					hypoxic					1	0	1
YIR018W	YAP5							hypoxic			1	0	1
YER024W	YAT2	carnitine O-acetyltransferase YAT2	hypoxic								1	0	1
YBR216C	YBP1							hypoxic			1	0	1
YNL154C	YCK2	serine/threonine protein kinase YCK2						hypoxic			1	0	1
YCR004C	YCP4					hypoxic					1	0	1
YLL055W	YCT1					hypoxic					1	0	1
YKL065C	YET1			hypoxic							1	0	1
YDR319C	YFT2	FIT2A						hypoxic			1	0	1
YLR298C	YHC1	U1C|U1-C						hypoxic			1	0	1
YMR152W	YIM1			hypoxic							1	0	1
YBR104W	YMC2							hypoxic			1	0	1
YJR110W	YMR1	phosphatidylinositol-3-phosphatase YMR1						hypoxic			1	0	1
YDR057W	YOS9				hypoxic						1	0	1
YDL235C	YPD1							hypoxic			1	0	1
YGR198W	YPP1							hypoxic			1	0	1
YNL093W	YPT53	Rab family GTPase YPT53			hypoxic						1	0	1
YIL063C	YRB2				hypoxic						1	0	1
YPL283C	YRF1-7	Y' element ATP-dependent helicase protein 1 copy 7|YRF1		hypoxic							1	0	1
YOR087W	YVC1	TRPY1|YOR088W				hypoxic					1	0	1
YJL056C	ZAP1	ZRG10						hypoxic			1	0	1
YML109W	ZDS2	CES4				hypoxic					1	0	1
YDR285W	ZIP1				hypoxic						1	0	1
YGR211W	ZPR1							hypoxic			1	0	1
YOL154W	ZPS1				hypoxic						1	0	1
YMR243C	ZRC1	Zn(2+) transporter ZRC1|OSR1						hypoxic			1	0	1
YAL004W					hypoxic						1	0	1
YAR023C		DUP240 family protein						hypoxic			1	0	1
YAR069C						hypoxic					1	0	1
YBL065W					hypoxic						1	0	1
YBL081W								hypoxic			1	0	1
YBL094C					hypoxic						1	0	1
YBL107W-A					hypoxic						1	0	1
YBL113W-A				hypoxic							1	0	1
YBR027C					hypoxic						1	0	1
YBR051W			hypoxic								1	0	1
YBR056W		17-beta-hydroxysteroid dehydrogenase-like protein			hypoxic						1	0	1
YBR063C								hypoxic			1	0	1
YBR089W						hypoxic					1	0	1
YBR116C					hypoxic						1	0	1
YBR206W						hypoxic					1	0	1
YBR220C								hypoxic			1	0	1
YBR238C								hypoxic			1	0	1
YBR292C					hypoxic						1	0	1
YCL019W		gag-pol fusion protein	hypoxic								1	0	1
YCL020W		gag protein	hypoxic								1	0	1
YCL068C								hypoxic			1	0	1
YCR050C					hypoxic						1	0	1
YCR051W								hypoxic			1	0	1
YCR085W					hypoxic						1	0	1
YCR100C								hypoxic			1	0	1
YCR102W-A					hypoxic						1	0	1
YDL057W								hypoxic			1	0	1
YDL073W								hypoxic			1	0	1
YDL085C-A								hypoxic			1	0	1
YDL157C					hypoxic						1	0	1
YDL176W								hypoxic			1	0	1
YDL206W					hypoxic						1	0	1
YDL211C						hypoxic					1	0	1
YDR089W						hypoxic					1	0	1
YDR090C								hypoxic			1	0	1
YDR131C								hypoxic			1	0	1
YDR132C								hypoxic			1	0	1
YDR133C						hypoxic					1	0	1
YDR210W								hypoxic			1	0	1
YDR249C								hypoxic			1	0	1
YDR269C					hypoxic						1	0	1
YDR274C					hypoxic						1	0	1
YDR366C			hypoxic								1	0	1
YDR541C		carbonyl reductase (NADPH-dependent)						hypoxic			1	0	1
YEL023C								hypoxic			1	0	1
YEL068C					hypoxic						1	0	1
YEL077C		Y' element ATP-dependent helicase			hypoxic						1	0	1
YER085C								hypoxic			1	0	1
YER138W-A					hypoxic						1	0	1
YER156C								hypoxic			1	0	1
YER181C			hypoxic								1	0	1
YFL042C		YFL043C			hypoxic						1	0	1
YFL051C								hypoxic			1	0	1
YFR035C						hypoxic					1	0	1
YGL117W								hypoxic			1	0	1
YGL159W								hypoxic			1	0	1
YGL258W-A					hypoxic						1	0	1
YGL260W					hypoxic						1	0	1
YGL262W					hypoxic						1	0	1
YGR015C								hypoxic			1	0	1
YGR026W								hypoxic			1	0	1
YGR045C								hypoxic			1	0	1
YGR051C						hypoxic					1	0	1
YGR066C					hypoxic						1	0	1
YGR111W								hypoxic			1	0	1
YGR125W								hypoxic			1	0	1
YGR176W						hypoxic					1	0	1
YGR201C					hypoxic						1	0	1
YGR265W			hypoxic								1	0	1
YHL005C						hypoxic					1	0	1
YHL009W-B		gag-pol fusion protein		hypoxic							1	0	1
YHL045W						hypoxic					1	0	1
YHR022C								hypoxic			1	0	1
YHR177W		GON3						hypoxic			1	0	1
YIL014C-A		YIL015C-A			hypoxic						1	0	1
YIL055C				hypoxic							1	0	1
YIL060W			hypoxic								1	0	1
YIL174W					hypoxic						1	0	1
YJL027C								hypoxic			1	0	1
YJL043W					hypoxic						1	0	1
YJL045W		succinate dehydrogenase SDH1b|SDH1b			hypoxic						1	0	1
YJL052C-A								hypoxic			1	0	1
YJL055W					hypoxic						1	0	1
YJL113W		gag-pol fusion protein				hypoxic					1	0	1
YJL144W					hypoxic						1	0	1
YJL152W						hypoxic					1	0	1
YJL160C						hypoxic					1	0	1
YJL163C					hypoxic						1	0	1
YJL218W		acetyltransferase									0	0	0
YJR020W				hypoxic							1	0	1
YJR111C					hypoxic						1	0	1
YJR142W								hypoxic			1	0	1
YJR149W								hypoxic			1	0	1
YKL023W					hypoxic						1	0	1
YKL031W					hypoxic						1	0	1
YKL066W				hypoxic							1	0	1
YKL071W								hypoxic			1	0	1
YKL107W		putative short-chain dehydrogenase/reductase			hypoxic						1	0	1
YKL153W						hypoxic					1	0	1
YKL162C-A					hypoxic						1	0	1
YKR011C		TOS5			hypoxic						1	0	1
YKR023W								hypoxic			1	0	1
YKR041W								hypoxic			1	0	1
YKR051W						hypoxic					1	0	1
YLL056C					hypoxic						1	0	1
YLL067C		Y' element ATP-dependent helicase			hypoxic						1	0	1
YLR001C					hypoxic						1	0	1
YLR031W					hypoxic						1	0	1
YLR041W					hypoxic						1	0	1
YLR125W						hypoxic					1	0	1
YLR225C								hypoxic			1	0	1
YLR271W					hypoxic						1	0	1
YLR282C						hypoxic					1	0	1
YLR349W				hypoxic							1	0	1
YLR407W								hypoxic			1	0	1
YML002W								hypoxic			1	0	1
YML018C								hypoxic			1	0	1
YML040W		gag protein		hypoxic							1	0	1
YML082W		putative cystathionine gamma-synthase						hypoxic			1	0	1
YML122C					hypoxic						1	0	1
YMR007W					hypoxic						1	0	1
YMR178W							hypoxic				1	0	1
YMR279C				hypoxic							1	0	1
YNL024C					hypoxic						1	0	1
YNL040W		putative alanine--tRNA ligase						hypoxic			1	0	1
YNL095C								hypoxic			1	0	1
YNL120C					hypoxic						1	0	1
YNL194C					hypoxic						1	0	1
YNL200C		NADHX epimerase			hypoxic						1	0	1
YNL208W					hypoxic						1	0	1
YNL285W					hypoxic						1	0	1
YNR021W						hypoxic					1	0	1
YNR063W								hypoxic			1	0	1
YNR064C		epoxide hydrolase			hypoxic						1	0	1
YNR068C		BUL3						hypoxic			1	0	1
YOL014W											0	0	0
YOL106W			hypoxic								1	0	1
YOL107W					hypoxic						1	0	1
YOL159C					hypoxic						1	0	1
YOL159C-A					hypoxic						1	0	1
YOR019W					hypoxic						1	0	1
YOR102W						hypoxic					1	0	1
YOR121C					hypoxic						1	0	1
YOR152C						hypoxic					1	0	1
YOR238W						hypoxic					1	0	1
YOR318C						hypoxic					1	0	1
YOR331C						hypoxic					1	0	1
YOR343C						hypoxic					1	0	1
YOR387C					hypoxic						1	0	1
YPL060C-A				hypoxic							1	0	1
YPL150W		non-specific serine/threonine protein kinase			hypoxic						1	0	1
YPL191C					hypoxic						1	0	1
YPR027C								hypoxic			1	0	1
YPR039W						hypoxic					1	0	1
YPR170C						hypoxic					1	0	1
YKL134C	OCT1							aerobic			0	1	1
YMR056C	AAC1	ADP/ATP carrier protein AAC1						aerobic			0	1	1
YLR027C	AAT2	aspartate transaminase AAT2|ASP5				aerobic					0	1	1
YAR015W	ADE1	phosphoribosylaminoimidazolesuccinocarboxamide synthase						aerobic			0	1	1
YMR120C	ADE17	bifunctional phosphoribosylaminoimidazolecarboxamide formyltransferase/IMP cyclohydrolase ADE17						aerobic			0	1	1
YMR300C	ADE4	amidophosphoribosyltransferase						aerobic			0	1	1
YGL234W	ADE5,7	bifunctional aminoimidazole ribotide synthase/glycinamide ribotide synthase						aerobic			0	1	1
YMR318C	ADH6	ADHVI				aerobic					0	1	1
YER170W	ADK2	adenylate kinase ADK2|PAK3|AKY3						aerobic			0	1	1
YCR010C	ADY2	ATO1							aerobic		0	1	1
YPL005W	AEP3							aerobic			0	1	1
YLR397C	AFG2	AAA family ATPase AFG2|DRG1		aerobic							0	1	1
YER017C	AFG3	AAA family ATPase AFG3|YTA10						aerobic			0	1	1
YOR129C	AFI1				aerobic						0	1	1
YDR085C	AFR1							aerobic			0	1	1
YDR524C	AGE1	SAT1						aerobic			0	1	1
YBR132C	AGP2					aerobic					0	1	1
YFL030W	AGX1	alanine--glyoxylate transaminase				aerobic					0	1	1
YDR214W	AHA1					aerobic					0	1	1
Q0065	AI4	intron-encoded DNA endonuclease aI4|I-SceII						aerobic			0	1	1
YNR074C	AIF1	CPD1			aerobic						0	1	1
YAL046C	AIM1							aerobic			0	1	1
YER087W	AIM10	putative proline--tRNA ligase AIM10						aerobic			0	1	1
YHR198C	AIM18	FMP22						aerobic			0	1	1
YIL158W	AIM20				aerobic						0	1	1
YJL131C	AIM23							aerobic			0	1	1
YJR100C	AIM25							aerobic			0	1	1
YBR108W	AIM3							aerobic			0	1	1
YML087C	AIM33					aerobic					0	1	1
YMR003W	AIM34							aerobic			0	1	1
YMR157C	AIM36	FMP39						aerobic			0	1	1
YOL053W	AIM39							aerobic			0	1	1
YOR215C	AIM41							aerobic			0	1	1
YPL158C	AIM44	GPS1				aerobic					0	1	1
YDR063W	AIM7	GMF1|GMF						aerobic			0	1	1
YJL122W	ALB1				aerobic						0	1	1
YNL048W	ALG11	alpha-1,2-mannosyltransferase ALG11				aerobic					0	1	1
YJL084C	ALY2	ART3				aerobic					0	1	1
YML035C	AMD1	AMP deaminase|AMD3				aerobic					0	1	1
YGR001C	AML1	EFM5						aerobic			0	1	1
YEL036C	ANP1	MNN8|GEM3				aerobic					0	1	1
YOL062C	APM4	AMP1				aerobic					0	1	1
YKL114C	APN1	DNA-(apurinic or apyrimidinic site) lyase APN1						aerobic			0	1	1
YDR441C	APT2	adenine phosphoribosyltransferase APT2				aerobic					0	1	1
YPR192W	AQY1				aerobic						0	1	1
YJL071W	ARG2	acetyl-CoA:L-glutamate N-acetyltransferase|HRB574				aerobic					0	1	1
YJL088W	ARG3	ornithine carbamoyltransferase|argF				aerobic					0	1	1
YMR062C	ARG7	glutamate N-acetyltransferase|ECM40				aerobic					0	1	1
YDR173C	ARG82	inositol polyphosphate multikinase|ARGRIII|IPK2|ARGR3						aerobic			0	1	1
YPL051W	ARL3	Arf family GTPase ARL3						aerobic			0	1	1
YHL047C	ARN2	TAF1			aerobic						0	1	1
YNL059C	ARP5					aerobic					0	1	1
YGR068C	ART5				aerobic						0	1	1
YJL170C	ASG7				aerobic						0	1	1
YDR184C	ATC1	LIC4			aerobic						0	1	1
YBR128C	ATG14	APG14|CVT12						aerobic			0	1	1
YNR007C	ATG3	AUT1|APG3						aerobic			0	1	1
YNR002C	ATO2	putative ammonium permease ATO2|FUN34						aerobic			0	1	1
YJL180C	ATP12					aerobic					0	1	1
YML081C-A	ATP18	F1F0 ATP synthase subunit i						aerobic			0	1	1
YOL077W-A	ATP19	F1F0 ATP synthase subunit k						aerobic			0	1	1
YNR020C	ATP23							aerobic			0	1	1
YNL259C	ATX1	copper metallochaperone ATX1						aerobic			0	1	1
YMR068W	AVO2							aerobic			0	1	1
YOR113W	AZF1					aerobic					0	1	1
YDR361C	BCP1				aerobic						0	1	1
YAL060W	BDH1	(R,R)-butanediol dehydrogenase|BDH						aerobic			0	1	1
YPR176C	BET2					aerobic					0	1	1
YDR299W	BFR2					aerobic					0	1	1
Q0120	BI4	intron-encoded RNA maturase bI4						aerobic			0	1	1
YHR101C	BIG1							aerobic			0	1	1
YLR408C	BLS1	BLB1						aerobic			0	1	1
YJR025C	BNA1	3-hydroxyanthranilate 3,4-dioxygenase|HAD1				aerobic					0	1	1
YLR231C	BNA5	kynureninase						aerobic			0	1	1
YGR230W	BNS1				aerobic						0	1	1
YOL077C	BRX1				aerobic						0	1	1
YLR074C	BUD20				aerobic						0	1	1
YMR014W	BUD22					aerobic					0	1	1
YLR062C	BUD28				aerobic						0	1	1
YDL151C	BUD30			aerobic							0	1	1
YDR423C	CAD1	YAP2						aerobic			0	1	1
YER048C	CAJ1							aerobic			0	1	1
YML042W	CAT2	carnitine O-acetyltransferase CAT2|YCAT						aerobic			0	1	1
YPL215W	CBP3							aerobic			0	1	1
YGR174C	CBP4					aerobic					0	1	1
YDR197W	CBS2	CBP7						aerobic			0	1	1
YIL142W	CCT2	TCP2|BIN3				aerobic					0	1	1
YDL143W	CCT4	ANC2|TCP4				aerobic					0	1	1
YLR110C	CCW12							aerobic			0	1	1
YCR002C	CDC10	septin CDC10				aerobic					0	1	1
YCR093W	CDC39	CCR4-NOT core subunit CDC39|SMD6|ROS1|NOT1				aerobic					0	1	1
YLR418C	CDC73					aerobic					0	1	1
YJR057W	CDC8	bifunctional thymidylate/uridylate kinase				aerobic					0	1	1
YLR115W	CFT2	YDH1				aerobic					0	1	1
YGL029W	CGR1			aerobic							0	1	1
YBR038W	CHS2	chitin synthase CHS2				aerobic					0	1	1
YHR122W	CIA2					aerobic					0	1	1
YPR120C	CLB5	B-type cyclin CLB5						aerobic			0	1	1
YPL256C	CLN2	cyclin CLN2				aerobic					0	1	1
YAL040C	CLN3	cyclin CLN3|WHI1|FUN10|DAF1				aerobic					0	1	1
YMR012W	CLU1	TIF31				aerobic					0	1	1
YOL096C	COQ3	hexaprenyldihydroxybenzoate methyltransferase						aerobic			0	1	1
YBR203W	COS111							aerobic			0	1	1
Q0045	COX1	cytochrome c oxidase subunit 1|OXI3						aerobic			0	1	1
YPL172C	COX10							aerobic			0	1	1
YPL132W	COX11	PSO7|LPI13						aerobic			0	1	1
YER141W	COX15							aerobic			0	1	1
YGR062C	COX18	OXA2						aerobic			0	1	1
YLL018C-A	COX19				aerobic						0	1	1
YKL179C	COY1							aerobic			0	1	1
YGR247W	CPD1							aerobic			0	1	1
YNR028W	CPR8	peptidylprolyl isomerase family protein CPR8			aerobic						0	1	1
YNL027W	CRZ1	DNA-binding transcription factor CRZ1|TCN1|HAL8						aerobic			0	1	1
YOL007C	CSI2				aerobic						0	1	1
YPL018W	CTF19	MCM18			aerobic						0	1	1
YHR175W	CTR2					aerobic					0	1	1
YGR088W	CTT1	catalase T|SPS101				aerobic					0	1	1
YML101C	CUE4							aerobic			0	1	1
YGR003W	CUL3	cullin CUL3|CULLIN B|CULB				aerobic					0	1	1
YPL177C	CUP9							aerobic			0	1	1
YPR158W	CUR1							aerobic			0	1	1
YBR112C	CYC8	transcription regulator CYC8|[OCT]|[OCT1+]|SSN6|CRT8				aerobic					0	1	1
YKR083C	DAD2	HSK1			aerobic						0	1	1
YIR029W	DAL2	allantoicase|ALC1						aerobic			0	1	1
YNL314W	DAL82	DURM						aerobic			0	1	1
YHR028C	DAP2	DPP2				aerobic					0	1	1
YDR020C	DAS2	putative uridine kinase DAS2|RRT3			aerobic						0	1	1
[truncated: 6,057 more rows]

## Sheet: Table_Legend
Table S3. The number of previous microarray studies that found a gene to be oxygen-regulated. Eight previous microarray studies {terLinde:1999to, TerLinde:2002gj, Kwast:2002eq, Becerra:2002tf, Lai:2005cq, Lai:2006hd, Hickman:2007br, Hickman:2011iq} were used for this analysis.
