# Supplementary material for: Time-Course Analysis of Gene Expression During the Saccharomyces cerevisiae Hypoxic Response
Source: G3 (Bethesda). 2016 Nov 9;7(1):221–31. doi: 10.1534/g3.116.034991 (PMC5217111; doi:10.1534/g3.116.034991)
Supplement: Supplementary file 21 [file 221TableS4.xlsx]

## Sheet: data
GO_slim term	cluster freq	genome freq	genes		cluster freq	genome freq	genes		cluster freq	genome freq	genes
AEROBIC GENES	detected by either method (293 genes)				detected by both methods (141 genes)				detected by either method, and change ≥4-fold (123 genes)
nucleobase-containing small molecule metabolic process	0.096	0.031	ADE1, ADE12, ADE13, ATP16, ATP20, BNA1, COX4, COX5A, COX6, COX7, COX8, CYC1, CYC7, CYT1, GUK1, GUT2, NDE1, NDI1, PFK2, PNC1, POS5, QCR10, QCR2, QCR6, QCR7, QCR9, RIP1, TIM11		0.121	0.031	ADE12, ATP20, BNA1, COX4, COX5A, COX6, COX8, CYC1, CYT1, NDE1, POS5, QCR2, QCR6, QCR7, QCR9, RIP1, TIM11		0.138	0.031	ADE12, COX4, COX5A, COX6, COX8, CYC1, CYC7, CYT1, GUT2, NDE1, NDI1, PNC1, QCR10, QCR2, QCR7, QCR9, RIP1
generation of precursor metabolites and energy	0.082	0.024	COR1, COX13, COX4, COX5A, COX6, COX7, COX8, CYC1, CYC7, CYT1, HAP4, MIX17, NDE1, NDI1, PET9, PFK2, QCR10, QCR2, QCR6, QCR7, QCR9, RIP1, SDH3, SOD1		0.121	0.024	COR1, COX13, COX4, COX5A, COX6, COX8, CYC1, CYT1, MIX17, NDE1, PET9, QCR2, QCR6, QCR7, QCR9, RIP1, SOD1		0.171	0.024	COR1, COX13, COX4, COX5A, COX6, COX8, CYC1, CYC7, CYT1, HAP4, MIX17, NDE1, NDI1, PET9, QCR10, QCR2, QCR7, QCR9, RIP1, SDH3, SOD1
cellular respiration	0.075	0.013	COR1, COX13, COX4, COX5A, COX6, COX7, COX8, CYC1, CYC7, CYT1, HAP4, MIX17, NDI1, PET9, QCR10, QCR2, QCR6, QCR7, QCR9, RIP1, SDH3, SOD1		0.113	0.013	COR1, COX13, COX4, COX5A, COX6, COX8, CYC1, CYT1, MIX17, PET9, QCR2, QCR6, QCR7, QCR9, RIP1, SOD1		0.163	0.013	COR1, COX13, COX4, COX5A, COX6, COX8, CYC1, CYC7, CYT1, HAP4, MIX17, NDI1, PET9, QCR10, QCR2, QCR7, QCR9, RIP1, SDH3, SOD1
ion transport	0.065	0.026	AFT1, ATP16, ATP20, CAN1, CCC2, COX19, ENB1, FAA1, FET3, FRE1, FRE6, FTR1, MIR1, PFK2, PMP3, RSB1, TIM11, VNX1, YHM2		0.071	0.026	ATP20, CCC2, ENB1, FET3, FRE1, FRE6, FTR1, MIR1, PMP3, TIM11		0.057	0.026	CCC2, ENB1, FET3, FRE1, FTR1, PMP3, RSB1
response to oxidative stress	0.041	0.016	DRE2, GAD1, GPX2, GRX2, HCM1, POS5, SOD1, SOD2, STB5, TSA1, VHR1, YHB1		0.064	0.016	DRE2, GPX2, GRX2, HCM1, POS5, SOD1, SOD2, TSA1, YHB1		0.057	0.016	DRE2, GAD1, GPX2, GRX2, SOD1, SOD2, YHB1
lipid transport	0.027	0.011	FAA1, LAM4, NCE102, PDR16, PRY2, RSB1, SKM1, UPS1		0.028	0.011	NCE102, PDR16, PRY2, UPS1		0.033	0.011	LAM4, NCE102, PDR16, RSB1
pseudohyphal growth	0.027	0.012	DSE2, GPB2, IME1, NRG1, PHD1, SFG1, TEC1, WHI3
carbohydrate transport	0.014	0.005	HXT4, HXT7, MTH1, RGT1						0.024	0.005	HXT4, HXT7, MTH1
lipid metabolic process					0.113	0.044	ADR1, ARE2, EHT1, ERG3, ERG5, ERG8, FAA3, HMG1, LCB4, MGL2, MOT3, NSG2, PDR16, SCS7, UPS1, YEH1		0.089	0.044	ADR1, ARE2, EHT1, ERG5, HMG1, LCB4, MOT3, PDR16, SCS7, YEH1, YPC1
monocarboxylic acid metabolic process					0.043	0.02	ADR1, DLD2, EHT1, FAA3, MGL2, NDE1
vacuole organization					0.035	0.016	CLN3, SFK1, VTC1, VTC2, VTC3
organelle fusion					0.028	0.014	CLN3, VTC1, VTC2, VTC3
membrane fusion					0.028	0.012	CLN3, VTC1, VTC2, VTC3
cofactor metabolic process									0.065	0.028	DRE2, ERC1, GUT2, HMG1, NDE1, NDI1, PNC1, SAM1
cellular ion homeostasis									0.049	0.02	CCC2, FET3, FTR1, SIT1, SOD1, TIS11
HYPOXIC GENES	detected by either method (523 genes)				detected by both methods (326 genes)				detected by either method and changed ≥4-fold (156 genes)
lipid metabolic process	0.092	0.044	ACC1, ALE1, APP1, ARE1, ARV1, ATG26, BST1, CKI1, CSH1, CSR1, CST26, DAP1, EGH1, EKI1, EPT1, ERG26, ERG28, FAS1, FAS2, FIG4, HMG2, INO2, INO4, ISC1, LAC1, LIP1, MCD4, MGA2, MPO1, MUM3, NEM1, NUS1, OLE1, ORM2, OSH6, PHS1, PLB2, ROG1, SCT1, SLC1, SPO7, SUR2, TGL2, UPC2, VAC7, YEH2, YJU3, YSR3		0.113	0.044	ACC1, ALE1, APP1, ARE1, ARV1, BST1, CKI1, CSR1, CST26, DAP1, EGH1, EKI1, EPT1, ERG26, FAS1, FAS2, FIG4, HMG2, INO2, INO4, ISC1, LAC1, MGA2, NEM1, NUS1, OSH6, PHS1, PLB2, ROG1, SCT1, SLC1, SPO7, TGL2, UPC2, YEH2, YJU3, YSR3		0.103	0.044	ACC1, ALE1, ARE1, DAP1, EGH1, EPT1, HMG2, MGA2, MPO1, NEM1, OLE1, OSH6, PLB2, ROG1, UPC2, YSR3
lipid transport	0.029	0.011	ACB1, ARV1, AUS1, CSR1, DAN1, DRS2, FAA4, HES1, LAM5, MDM10, OSH3, OSH6, PDR11, SNG1, UPC2		0.04	0.011	ACB1, ARV1, AUS1, CSR1, DAN1, DRS2, HES1, LAM5, OSH3, OSH6, PDR11, SNG1, UPC2		0.038	0.011	AUS1, DAN1, HES1, LAM5, OSH6, UPC2
vitamin metabolic process	0.017	0.007	BIO2, FMS1, PAN6, PET18, SNO1, SNZ1, THI21, THI22, THI6		0.018	0.007	BIO2, FMS1, PAN6, PET18, THI21, THI22		0.032	0.007	BIO2, FMS1, SNO1, SNZ1, THI22
Golgi vesicle transport					0.058	0.029	BCH2, BET3, BST1, BUG1, COG5, CSR1, DRS2, GET3, MUK1, PEP12, RCY1, SEC18, SEC22, SRO77, SYT1, TRS85, TRX1, TRX2, YKT6
endocytosis					0.031	0.015	ARV1, COS10, DRS2, HES1, OSH3, OSH6, PKH1, RCY1, ROG3, YPP1
generation of precursor metabolites and energy									0.051	0.024	AAC3, ATF1, COX1, COX5B, GPH1, HAP1, HXK1, PIG1
cellular respiration									0.026	0.013	AAC3, COX1, COX5B, HAP1
exocytosis									0.019	0.008	HES1, OSH6, SRO77
amino acid transport									0.019	0.006	AGP3, ATG22, GAP1

## Sheet: Table_legend
Table S4. Results from GO Slim Mapper at yeastgenome.org. Only shown are the processes that exhibited ≥2-fold enrichment in the regulated gene set compared to the entire genome.
